# Supplementary material for: Inosine is an alternative carbon source for CD8+-T-cell function under glucose restriction
Source: Nat Metab. 2020 Jun 15;2(7):635–47. doi: 10.1038/s42255-020-0219-4 (PMC7371628; doi:10.1038/s42255-020-0219-4)
Supplement: Supplementary file 3 — Supplementary Dataset for Supplementary Fig. 1b,c. [file 42255_2020_219_MOESM3_ESM.xlsx]

## Sheet: Supplementary Fig1b
Percentage survival (%)		Glucose free	Glucose	Inosine	Glucose free+Uric acid	Glucose+Uric acid	Inosine+Uric acid
	replicate 1	4.6	73.2	73.2	13.2	71.4	63.5
	replicate 2	9.3	68.2	74.2	4.2	79.3	68.3
	replicate 3	1.7	69.2	69.4	6.3	69.3	56.7
	replicate 4	9.4	74.3	68.3	7.2	63.5	59.4

## Sheet: Supplementary Fig1c
Percentage of effector molecule (%)	Granzyme B	Glucose free	Glucose	Inosine	Glucose free+Uric acid	Glucose+Uric acid	Inosine+Uric acid
	replicate 1	5.46	18.8	21.2	4.6	27.4	16.7
	replicate 2	2.02	27.84	26.8	11	31.2	18.5
	replicate 3	1.88	17.9	18.55	9.4	29.5	22.1
	replicate 4	4.6	16.4	20.9	4.3	18.4	23.5
	TNF-𝛼	Glucose free	Glucose	Inosine	Glucose free+Uric acid	Glucose+Uric acid	Inosine+Uric acid
	replicate 1	1.54	34.8	30.2	5.44	38.5	27.8
	replicate 2	4.48	27.4	35.8	7.79	39.2	25.3
	replicate 3	4.44	37.4	37.1	7.69	42.2	22.5
	replicate 4	6.94	21.6	29.82	3.53	45.6	32.5
	IFN-𝛾	Glucose free	Glucose	Inosine	Glucose free+Uric acid	Glucose+Uric acid	Inosine+Uric acid
	replicate 1	6.21	32.9	35.7	7.84	40.8	22.1
	replicate 2	5.46	28.6	32.65	8.7	37.4	23.4
	replicate 3	4.6	31.1	22.3	6.21	33.4	18.3
	replicate 4	3.2	22.3	21.2	7.94	44.2	24.1
unpaired two-tailed Student's t test		Glucose vs. Glucose+Uric acid
P value	Granzyme B	0.1477
	TNF-𝛼	0.0307
	IFN-𝛾	0.0205
