# Supplementary material for: Inosine is an alternative carbon source for CD8+-T-cell function under glucose restriction
Source: Nat Metab. 2020 Jun 15;2(7):635–47. doi: 10.1038/s42255-020-0219-4 (PMC7371628; doi:10.1038/s42255-020-0219-4)
Supplement: Supplementary file 4 — Supplementary Dataset for Supplementary Fig. 2a,b. [file 42255_2020_219_MOESM4_ESM.xlsx]

## Sheet: Supplementary Fig2a
Inosine
Fraction	C0	C1	C2	C3	C4	C5
04_hT_13C5Ino_D2Glc_191014_CCC_Wang_rep1	0.118228	0.00163701	0.0416363	0.00357345	0.0256435	0.67692
05_hT_13C5Ino_D2Glc_191014_CCC_Wang_rep2	0.10333	0.00208194	0.0410264	0.00479431	0.0300506	0.644889
06_hT_13C5Ino_D2Glc_191014_CCC_Wang_rep3	0.119044	0.00116595	0.0321186	0.00473429	0.0211603	0.691727
G6P
Fraction	C0	C1	C2	C3	C4	C5	C6
04_hT_13C5Ino_D2Glc_191014_CCC_Wang_rep1	0.0771041	0.00930065	0.0488496	0.0998086	0.0860987	0.0498701	0.628968
05_hT_13C5Ino_D2Glc_191014_CCC_Wang_rep2	0.0822369	0.00893406	0.0457198	0.101013	0.0883313	0.0464269	0.627338
06_hT_13C5Ino_D2Glc_191014_CCC_Wang_rep3	0.136447	0.00872734	0.0394376	0.0985212	0.0699971	0.0391762	0.607693
R1P
Fraction	C0	C1	C2	C3	C4	C5
04_hT_13C5Ino_D2Glc_191014_CCC_Wang_rep1	0.0588008	0.00983791	0.020078	0.0143962	0.518812	0.378075
05_hT_13C5Ino_D2Glc_191014_CCC_Wang_rep2	0.0683548	0.0120427	0.0206739	0.0153522	0.4995	0.384077
06_hT_13C5Ino_D2Glc_191014_CCC_Wang_rep3	0.0788078	0.00953876	0.0308446	0.010654	0.410799	0.459356
R5P
Fraction	C0	C1	C2	C3	C4	C5
04_hT_13C5Ino_D2Glc_191014_CCC_Wang_rep1	0.0975582	0.000203378	0.0808886	0.0113108	0.0274452	0.782594
05_hT_13C5Ino_D2Glc_191014_CCC_Wang_rep2	0.105406	0.000256251	0.0794737	0.0081701	0.0293348	0.777359
06_hT_13C5Ino_D2Glc_191014_CCC_Wang_rep3	0.118313	0.000420216	0.0816838	0.00662483	0.0326296	0.760328
Sed7P
Fraction	C0	C1	C2	C3	C4	C5	C6	C7
04_hT_13C5Ino_D2Glc_191014_CCC_Wang_rep1	0.0181535	0.00147845	0.119784	0.00104818	0.0799084	0.118883	0.0465272	0.614218
05_hT_13C5Ino_D2Glc_191014_CCC_Wang_rep2	0.0243183	0.00131722	0.116977	0.000777269	0.0731751	0.119967	0.0437515	0.619717
06_hT_13C5Ino_D2Glc_191014_CCC_Wang_rep3	0.0335065	0.00142171	0.107268	0.00187194	0.0673805	0.118174	0.0421328	0.628245
Ery4P
Fraction	C0	C1	C2	C3	C4
04_hT_13C5Ino_D2Glc_191014_CCC_Wang_rep1	0.214732	0.145213	0.0567138	0.0438087	0.539532
05_hT_13C5Ino_D2Glc_191014_CCC_Wang_rep2	0.203752	0.101271	0.0173429	0.0310653	0.64657
06_hT_13C5Ino_D2Glc_191014_CCC_Wang_rep3	0.157706	0.0966047	0.0530052	0.0173004	0.675384
Fruc6P
Fraction	C0	C1	C2	C3	C4	C5	C6
04_hT_13C5Ino_D2Glc_191014_CCC_Wang_rep1	0.131659	0.00320083	0.0397236	0.0800671	0.0994993	0.0404019	0.605448
05_hT_13C5Ino_D2Glc_191014_CCC_Wang_rep2	0.149338	0	0.0341662	0.0763335	0.112584	0.0456083	0.58197
06_hT_13C5Ino_D2Glc_191014_CCC_Wang_rep3	0.190608	0.00113754	0.0377414	0.0789392	0.069445	0.0455091	0.57662

## Sheet: Supplementary Fig2b
PEP
Fraction	C0	C1	C2	C3
04_hT_13C5Ino_D2Glc_191014_CCC_Wang_rep1	0.338011	0.00844597	0.0660702	0.587473
05_hT_13C5Ino_D2Glc_191014_CCC_Wang_rep2	0.375949	0.00254701	0.0588844	0.56262
06_hT_13C5Ino_D2Glc_191014_CCC_Wang_rep3	0.425287	0.00794582	0.0886999	0.478067
Pyruvate
Fraction	C0	C1	C2	C3
04_hT_13C5Ino_D2Glc_191014_CCC_Wang_rep1	0.458684	0.00872314	0.459717	0.0728756
05_hT_13C5Ino_D2Glc_191014_CCC_Wang_rep2	0.422098	0.0109795	0.495301	0.0716217
06_hT_13C5Ino_D2Glc_191014_CCC_Wang_rep3	0.358765	0.00993104	0.566105	0.0651991
Lactate
Fraction	C0	C1	C2	C3
04_hT_13C5Ino_D2Glc_191014_CCC_Wang_rep1	0.562748	0.0222193	0.0320255	0.383007
05_hT_13C5Ino_D2Glc_191014_CCC_Wang_rep2	0.557757	0.0246789	0.0354379	0.382126
06_hT_13C5Ino_D2Glc_191014_CCC_Wang_rep3	0.540669	0.0243339	0.0360297	0.398967
Citrate
Fraction	C0	C1	C2	C3	C4	C5	C6
04_hT_13C5Ino_D2Glc_191014_CCC_Wang_rep1	0.635704	0.00805161	0.295932	0.0316445	0.0257398	0.00275131	0.000176992
05_hT_13C5Ino_D2Glc_191014_CCC_Wang_rep2	0.634584	0.00495217	0.299106	0.0323418	0.0258888	0.00303766	9.01939e-05
06_hT_13C5Ino_D2Glc_191014_CCC_Wang_rep3	0.635954	0.00406642	0.299464	0.0314529	0.0259626	0.00294612	0.000154135
alpha-Ketoglutarate
Fraction	C0	C1	C2	C3	C4	C5
04_hT_13C5Ino_D2Glc_191014_CCC_Wang_rep1	0.923432	0.000676817	0.0489764	0.00825657	0.0350439	0.00418159
05_hT_13C5Ino_D2Glc_191014_CCC_Wang_rep2	0.922147	0.00133709	0.0508488	0.00520484	0.0376049	0.00469531
06_hT_13C5Ino_D2Glc_191014_CCC_Wang_rep3	0.919139	0.00165269	0.0593845	0.00595381	0.0322332	0.0038272
Glutamate
Fraction	C0	C1	C2	C3	C4	C5
04_hT_13C5Ino_D2Glc_191014_CCC_Wang_rep1	0.85959	0.0527837	0.0759155	0.0090116	0.00245814	0.000241036
05_hT_13C5Ino_D2Glc_191014_CCC_Wang_rep2	0.851199	0.0636668	0.0757456	0.00663098	0.00249997	0.000258105
06_hT_13C5Ino_D2Glc_191014_CCC_Wang_rep3	0.862401	0.0514726	0.0768313	0.00658789	0.00246112	0.000246472
Glutathione
Fraction	C0	C1	C2	C3	C4	C5
04_hT_13C5Ino_D2Glc_191014_CCC_Wang_rep1	0.910982	9.53818e-05	0.0254789	0.0607215	0.0010838	0.00108046
05_hT_13C5Ino_D2Glc_191014_CCC_Wang_rep2	0.909337	2.47306e-05	0.0269923	0.0612352	0.00112667	0.00105803
06_hT_13C5Ino_D2Glc_191014_CCC_Wang_rep3	0.908878	2.2401e-05	0.026915	0.0618322	0.00112782	0.00105908
Succinate
Fraction	C0	C1	C2	C3	C4
04_hT_13C5Ino_D2Glc_191014_CCC_Wang_rep1	0.975115	0.000846662	0.0214229	0.00246034	0.000208521
05_hT_13C5Ino_D2Glc_191014_CCC_Wang_rep2	0.973368	0.00154101	0.0231038	0.00157889	0.00049893
06_hT_13C5Ino_D2Glc_191014_CCC_Wang_rep3	0.971815	0.00165469	0.0245045	0.00160775	0.000572963
Fumarate
Fraction	C0	C1	C2	C3	C4
04_hT_13C5Ino_D2Glc_191014_CCC_Wang_rep1	0.8006	0.0259562	0.063436	0.00453754	0.123203
05_hT_13C5Ino_D2Glc_191014_CCC_Wang_rep2	0.799825	0.0263886	0.0634848	0.005151	0.115501
06_hT_13C5Ino_D2Glc_191014_CCC_Wang_rep3	0.805673	0.028391	0.0659903	0.00516703	0.115514
Malate
Fraction
04_hT_13C5Ino_D2Glc_191014_CCC_Wang_rep1	0.84629	0.0486403	0.0885501	0.0161165	0.000628879
05_hT_13C5Ino_D2Glc_191014_CCC_Wang_rep2	0.845406	0.0494545	0.0879188	0.0167582	0.000645937
06_hT_13C5Ino_D2Glc_191014_CCC_Wang_rep3	0.847357	0.0483693	0.0874733	0.0163395	0.000735061
Aspartate
Fraction
04_hT_13C5Ino_D2Glc_191014_CCC_Wang_rep1	0.870255	0.0375979	0.0784565	0.0129572	0.000733765
05_hT_13C5Ino_D2Glc_191014_CCC_Wang_rep2	0.868892	0.0383231	0.0788953	0.0131091	0.000780581
06_hT_13C5Ino_D2Glc_191014_CCC_Wang_rep3	0.867707	0.0392136	0.0789443	0.0132948	0.00084073
