# Supplementary material for: Inosine is an alternative carbon source for CD8+-T-cell function under glucose restriction
Source: Nat Metab. 2020 Jun 15;2(7):635–47. doi: 10.1038/s42255-020-0219-4 (PMC7371628; doi:10.1038/s42255-020-0219-4)
Supplement: Source Data Fig. 1 — Statistical Source Data [file 42255_2020_219_MOESM5_ESM.xlsx]

## Sheet: Fig1b
Percentage survival (%)		Glucose free	Glucose	Inosine
	replicate 1	31.3	71.2	82.6
	replicate 2	9.6	83.4	59.3
	replicate 3	23.4	75.6	66.9
	replicate 4	14.3	61.5	71.7
	replicate 5	21.8	80.2	74.5
	replicate 6	16.9	65.2	69.3
unpaired two-tailed Student's t test
P value	Glucose free vs. Inosine	4.39131e-07

## Sheet: Fig1c
Percentage survival (%)		Glucose	Glucose+Inosine
	replicate 1	73.2	73.2
	replicate 2	64.9	71.3
	replicate 3	64.8	67.8
	replicate 4	73.2	64.7

## Sheet: Fig1d
Percentage of tumor cell killing (%)	E:T=10:1	Glucose	Glucose free	Inosine
	replicate 1	35.45	12.07	82.6
	replicate 2	32.17	14.62	59.3
	replicate 3	31.59	18.72	66.9
	E:T=5:1	Glucose	Glucose free	Inosine
	replicate 1	16.31	3.54	11.66
	replicate 2	14.18	6.92	11.37
	replicate 3	12.05	6.38	13.02
unpaired two-tailed Student's t test		Glucose free vs. Inosine
P value	E:T=10:1	0.00254803
	E:T=5:1	0.00534371

## Sheet: Fig1e
Percentage of effector molecule (%)	Granzyme B	Glucose free	Glucose	Inosine
	replicate 1	7	32	39
	replicate 2	6	21	41
	replicate 3	0.5	25.4	31.3
	replicate 4	1.2	15.4	24.6
	TNF-𝛼	Glucose free	Glucose	Inosine
	replicate 1	4	18	21
	replicate 2	6	12	19
	replicate 3	2.3	25.3	23.5
	replicate 4	5.7	21.3	17.5
	IFN-𝛾	Glucose free	Glucose	Inosine
	replicate 1	0.5	14	32
	replicate 2	0.7	16	21.3
	replicate 3	3.4	29.3	42.3
	replicate 4	5.2	23.5	31.3
unpaired two-tailed Student's t test		Glucose free vs. Inosine
P value	Granzyme B	0.0003
	TNF-𝛼	5.39192e-05
	IFN-𝛾	0.0006
