# Supplementary material for: Inosine is an alternative carbon source for CD8+-T-cell function under glucose restriction
Source: Nat Metab. 2020 Jun 15;2(7):635–47. doi: 10.1038/s42255-020-0219-4 (PMC7371628; doi:10.1038/s42255-020-0219-4)
Supplement: Source Data Fig. 2 — Statistical Source Data [file 42255_2020_219_MOESM6_ESM.xlsx]

## Sheet: Fig 2b 
Fraction
Inosine	0	1	2	3	4	5				unpaired two-tailed Student's t test
01_humanT_EV_13CGlc_rep1	0.3144	0	0.011721	0.00468293	0.0130787	0.539494				13CGlc vs. 13CIno	P value
03_humanT_EV_13CGlc_rep3	0.280995	0	0.0094844	0.00444174	0.0106374	0.539962				13C5-Inosine	6.0787e-07
02_humanT_EV_13CGlc_rep2	0.339687	0	0.0107278	0.00546616	0.0139754	0.546031				13C5-R5P	0.000292526
04_humanT_EV_13CIno_rep1	0.0715127	0	3.43276e-05	1.39019e-05	0.00745514	0.906726				13C6-Glc6P	0.0028013
06_humanT_EV_13CIno_rep3	0.0873092	0	0	0.000118397	0.00935101	0.896338				13C6-Fruc6P	0.00218211
05_humanT_EV_13CIno_rep2	0.0749645	0	0.000140655	7.87246e-05	0.00668734	0.886051
G6P	0	1	2	3	4	5	6
01_humanT_EV_13CGlc_rep1	0.136658	0.0296112	0.101038	0.08136	0.130294	0.0723769	0.448662
03_humanT_EV_13CGlc_rep3	0.54889	0	0.0624998	0.054833	0.063222	0.0336864	0.236869
02_humanT_EV_13CGlc_rep2	0.0466798	0.0336518	0.112155	0.142294	0.137896	0.10157	0.425753
04_humanT_EV_13CIno_rep1	0.0220262	0.00155082	0.0185379	0.0322726	0.0501887	0.046095	0.829329
06_humanT_EV_13CIno_rep3	0.00912137	0.00198847	0.0224384	0.0382599	0.0628702	0.0573276	0.807994
05_humanT_EV_13CIno_rep2	0.0300272	0	0.0125575	0.0158186	0.0178569	0.025386	0.898354
R1P	0	1	2	3	4	5
01_humanT_EV_13CGlc_rep1	0.335744	0	0.0546656	0.0212841	0.0333795	0.554927
03_humanT_EV_13CGlc_rep3	0.247366	0.00429191	0.0381008	0.0193194	0.0264737	0.664448
02_humanT_EV_13CGlc_rep2	0.547078	0	0.042569	0.0181238	0.0235021	0.368727
04_humanT_EV_13CIno_rep1	0.138607	0	0.00789288	0.00741946	0.00939503	0.836686
06_humanT_EV_13CIno_rep3	0.273439	0	0.00707997	0.0116742	0.0122991	0.695508
05_humanT_EV_13CIno_rep2	0.10341	0	0.000718818	0.0015222	0.0112954	0.883054
R5P	0	1	2	3	4	5
01_humanT_EV_13CGlc_rep1	0.206284	0.00927931	0.0949856	0.0371247	0.0414136	0.610912
03_humanT_EV_13CGlc_rep3	0.19989	0.00899982	0.0785283	0.0221724	0.0412846	0.649125
02_humanT_EV_13CGlc_rep2	0.19831	0.00541942	0.125578	0.0581276	0.0329578	0.579607
04_humanT_EV_13CIno_rep1	0.090127	0	0.0229553	0.0190698	0.0163999	0.851448
06_humanT_EV_13CIno_rep3	0.0814094	0	0.0279251	0.0209075	0.0143272	0.855431
05_humanT_EV_13CIno_rep2	0.108166	0	0.00270887	0.00201981	0.0188985	0.868206
Sed7P	0	1	2	3	4	5	6	7
01_humanT_EV_13CGlc_rep1	0.0323166	0.0112184	0.172516	0.0353503	0.0887313	0.183984	0.0843637	0.39152
03_humanT_EV_13CGlc_rep3	0.0306523	0.0081126	0.167202	0.0199999	0.0702463	0.177039	0.0697892	0.456958
02_humanT_EV_13CGlc_rep2	0.0323055	0.0131877	0.161174	0.0456282	0.110165	0.186261	0.0888461	0.362433
04_humanT_EV_13CIno_rep1	0.00942741	4.67796e-05	0.103541	0	0.0145135	0.123532	0.0457437	0.703196
06_humanT_EV_13CIno_rep3	0.00651718	0.000282745	0.0926307	0	0.0232543	0.131541	0.0444015	0.701372
05_humanT_EV_13CIno_rep2	0.00597472	0.000556725	0.101155	0	0.00479906	0.107125	0.0342485	0.746141
Ery4P	0	1	2	3	4
01_humanT_EV_13CGlc_rep1	0.206135	0.0700397	0.0151619	0.0323949	0.676269
03_humanT_EV_13CGlc_rep3	0.215351	0.0640288	0.00752612	0.0307373	0.682357
02_humanT_EV_13CGlc_rep2	0.207092	0.081824	0.0106	0.0357376	0.664747
04_humanT_EV_13CIno_rep1	0.0800405	0.00140543	0.00140484	0.0121666	0.904983
06_humanT_EV_13CIno_rep3	0.0746936	0.00192624	0.0019682	0.00623961	0.915172
05_humanT_EV_13CIno_rep2	0.060372	0	0.00168781	0.00712492	0.930815
Fruc6P	0	1	2	3	4	5	6
01_humanT_EV_13CGlc_rep1	0.0469661	0.0333498	0.101655	0.119258	0.14523	0.0901338	0.463407
03_humanT_EV_13CGlc_rep3	0.210678	0.0361671	0.121726	0.106408	0.111155	0.0803739	0.333492
02_humanT_EV_13CGlc_rep2	0.0312442	0.0307339	0.0908246	0.160397	0.128756	0.118242	0.439802
04_humanT_EV_13CIno_rep1	0.0116461	0.00213488	0.0234796	0.0472755	0.0778556	0.0695816	0.768027
06_humanT_EV_13CIno_rep3	0.00392101	0.00385048	0.0233659	0.0576823	0.0857991	0.0821253	0.743256
05_humanT_EV_13CIno_rep2	0.0170874	0.000772799	0.0217469	0.0237596	0.0444511	0.0292345	0.862948

## Sheet: Fig 2c
Fraction
PEP	0	1	2	3
01_humanT_EV_13CGlc_rep1	0.445118	0.0204635	0.053467	0.480952
03_humanT_EV_13CGlc_rep3	0.5056	0.00754299	0.10054	0.386318
02_humanT_EV_13CGlc_rep2	0.35415	0.00317914	0.0310012	0.61167
04_humanT_EV_13CIno_rep1	0.0782087	0.00150384	0.0133119	0.906976
06_humanT_EV_13CIno_rep3	0.0707678	0	0.00792689	0.921305
05_humanT_EV_13CIno_rep2	0.12828	0.00323916	0.0256451	0.842835
Pyruvate	0	1	2	3
01_humanT_EV_13CGlc_rep1	0.922553	0	0.0107278	0.0667189
03_humanT_EV_13CGlc_rep3	0.945431	0	0.00630697	0.048262
02_humanT_EV_13CGlc_rep2	0.940132	0	0.00973576	0.0501318
04_humanT_EV_13CIno_rep1	0.647942	0	0.0100241	0.342034
06_humanT_EV_13CIno_rep3	0.846218	0	0.00691762	0.146865
05_humanT_EV_13CIno_rep2	0.747843	0	0.00684295	0.245314
Lactate	0	1	2	3
01_humanT_EV_13CGlc_rep1	0.706771	0.0359539	0.048386	0.20889
03_humanT_EV_13CGlc_rep3	0.543081	0.0495436	0.0677096	0.339666
02_humanT_EV_13CGlc_rep2	0.585569	0.0498541	0.0665585	0.298019
04_humanT_EV_13CIno_rep1	0.489209	0.0279736	0.0415791	0.441238
06_humanT_EV_13CIno_rep3	0.538963	0.0251461	0.0363499	0.399541
05_humanT_EV_13CIno_rep2	0.423529	0.0321307	0.0471647	0.497176
Citrate	0	1	2	3	4	5	6
01_humanT_EV_13CGlc_rep1	0.302239	0.103951	0.305271	0.116808	0.113294	0.047003	0.0114344
03_humanT_EV_13CGlc_rep3	0.296715	0.0949407	0.314221	0.114495	0.118692	0.0490374	0.0118986
02_humanT_EV_13CGlc_rep2	0.296393	0.101685	0.309097	0.116571	0.115921	0.048431	0.0119018
04_humanT_EV_13CIno_rep1	0.326385	0.107663	0.333064	0.0980597	0.0936474	0.0352577	0.00592228
06_humanT_EV_13CIno_rep3	0.335808	0.110813	0.325486	0.0975045	0.0906146	0.0341163	0.0056574
05_humanT_EV_13CIno_rep2	0.330924	0.111248	0.327709	0.0977984	0.0920037	0.0345095	0.00580695
alpha-Ketoglutarate	0	1	2	3	4	5
01_humanT_EV_13CGlc_rep1	0.76274	0	0.186602	0.0216986	0.0228397	0.00611976
03_humanT_EV_13CGlc_rep3	0.744408	0	0.19909	0.0261605	0.0238639	0.0064775
02_humanT_EV_13CGlc_rep2	0.85028	0	0.0953495	0.0280914	0.0206282	0.00565082
04_humanT_EV_13CIno_rep1	0.858534	0	0.121122	0.00952188	0.00802457	0.00279753
06_humanT_EV_13CIno_rep3	0.898983	0	0.0865746	0.00398679	0.0104559	0
05_humanT_EV_13CIno_rep2	0.838115	0	0.127181	0.0195054	0.0123871	0.00281205
Glutamate	0	1	2	3	4	5
01_humanT_EV_13CGlc_rep1	0.587222	0.0439305	0.214669	0.074952	0.0630012	0.0162253
03_humanT_EV_13CGlc_rep3	0.582791	0.0445383	0.215494	0.0759482	0.0635852	0.0176434
02_humanT_EV_13CGlc_rep2	0.589083	0.0434655	0.214642	0.074875	0.0622811	0.0156532
04_humanT_EV_13CIno_rep1	0.630657	0.0603687	0.205852	0.0600649	0.0385116	0.00454544
06_humanT_EV_13CIno_rep3	0.6401	0.059045	0.204017	0.0577372	0.0354052	0.00369545
05_humanT_EV_13CIno_rep2	0.630184	0.0606965	0.206573	0.0597006	0.0382194	0.00462672
Glutathione	0	1	2	3	4	5
01_humanT_EV_13CGlc_rep1	0.58999	0.021213	0.253571	0.0499472	0.0669666	0.0162242
03_humanT_EV_13CGlc_rep3	0.589215	0.0237012	0.247417	0.0516635	0.0678588	0.0178553
02_humanT_EV_13CGlc_rep2	0.601089	0.0174241	0.254835	0.0464155	0.0641187	0.0140318
04_humanT_EV_13CIno_rep1	0.668508	0.0401593	0.219917	0.0335554	0.0338343	0.00335719
06_humanT_EV_13CIno_rep3	0.679945	0.0349872	0.221217	0.0296695	0.030525	0.00306339
05_humanT_EV_13CIno_rep2	0.663069	0.0424593	0.219677	0.0350361	0.0352817	0.00382292
Succinate	0	1	2	3	4
01_humanT_EV_13CGlc_rep1	0.770219	0.0335736	0.129863	0.0551395	0.0112053
03_humanT_EV_13CGlc_rep3	0.732975	0.0420781	0.145799	0.0648689	0.014279
02_humanT_EV_13CGlc_rep2	0.757	0.0372797	0.137031	0.0577637	0.0109253
04_humanT_EV_13CIno_rep1	0.785936	0.0464457	0.126916	0.0370701	0.00363204
06_humanT_EV_13CIno_rep3	0.815926	0.039102	0.112997	0.0293161	0.00265906
05_humanT_EV_13CIno_rep2	0.798508	0.0422197	0.123088	0.0331695	0.00301448
Fumarate	0	1	2	3	4
01_humanT_EV_13CGlc_rep1	0.636457	0.0623627	0.188765	0.0892715	0.0231439
03_humanT_EV_13CGlc_rep3	0.629274	0.065394	0.192637	0.0899202	0.0227753
02_humanT_EV_13CGlc_rep2	0.646948	0.0589127	0.186105	0.0872092	0.0208257
04_humanT_EV_13CIno_rep1	0.680672	0.0760546	0.17205	0.0632088	0.00801493
06_humanT_EV_13CIno_rep3	0.69664	0.0706311	0.165385	0.0608852	0.00645838
05_humanT_EV_13CIno_rep2	0.683213	0.074228	0.17251	0.0636165	0.00643167
Malate	0	1	2	3	4
01_humanT_EV_13CGlc_rep1	0.59262	0.0735471	0.19973	0.101077	0.0330254
03_humanT_EV_13CGlc_rep3	0.589595	0.0749954	0.202003	0.100954	0.0324525
02_humanT_EV_13CGlc_rep2	0.592538	0.0736439	0.201249	0.100321	0.0322478
04_humanT_EV_13CIno_rep1	0.638334	0.0871673	0.181401	0.0773101	0.0157869
06_humanT_EV_13CIno_rep3	0.644506	0.086023	0.178831	0.0758713	0.0147681
05_humanT_EV_13CIno_rep2	0.642149	0.0862681	0.181492	0.0747857	0.0153053
Aspartate	0	1	2	3	4
01_humanT_EV_13CGlc_rep1	0.613631	0.0686579	0.19413	0.0966894	0.0268921
03_humanT_EV_13CGlc_rep3	0.608655	0.0697567	0.195369	0.0978769	0.0283421
02_humanT_EV_13CGlc_rep2	0.619731	0.0676785	0.192755	0.0943193	0.0255168
04_humanT_EV_13CIno_rep1	0.65318	0.0836885	0.176965	0.0742466	0.0119197
06_humanT_EV_13CIno_rep3	0.660153	0.0821106	0.174785	0.0724578	0.0104929
05_humanT_EV_13CIno_rep2	0.652417	0.0834857	0.178142	0.0738827	0.0120724
