# Supplementary material for: Inosine is an alternative carbon source for CD8+-T-cell function under glucose restriction
Source: Nat Metab. 2020 Jun 15;2(7):635–47. doi: 10.1038/s42255-020-0219-4 (PMC7371628; doi:10.1038/s42255-020-0219-4)
Supplement: Source Data Fig. 3 — Statistical Source Data [file 42255_2020_219_MOESM7_ESM.xlsx]

## Sheet: Fig3b qPCR
Fold change	PNP	0	4h	12h	24h
	replicate 1	1	1.23114	2.17347	2.65737
	replicate 2	1.02101	1.07177	2.32947	3.45815
	replicate 3	0.965936	1.32869	2.67586	3.75809

## Sheet: Fig 3c
% of Rescue		Glucose	Glucose free (Background)	Inosine	Glucose/Foro (0.1µM)	Glucose/Foro (0.5µM)	Glucose/Foro (2µM)	Inosine/Foro (0.1µM)	Inosine/Foro (0.5µM)	Inosine/Foro (2µM)
	replicate 1	0.952183	-0.018018	0.699931	0.769231	0.766459	0.769231	0.431046	0.02079	-0.001386
	replicate 2	1.00208	0.00693001	0.724879	0.927235	0.866251	0.727651	0.431046	0.001386	0.015246
	replicate 3	1.02148	-0.00693001	0.661123	0.927235	1.03812	0.888427	0.419958	0.00970201	-0.001386
	replicate 4	1.02426	0.018018	0.724879	1.05198	0.996535	0.916147	0.47817	0.026334	-0.0540541

## Sheet: Fig 3d
Percentage survival (%)		Glucose free	Glucose	Glucose+Foro	Inosine	Inosine+Foro
	replicate 1	12.1	70.9	69.3	63.5	18.3
	replicate 2	2.4	71.5	70.9	62	13.5
	replicate 3	5.9	59.4	71.5	61.9	12.9
	replicate 4	11.6	64.9	54.6	73.5	5.4
unpaired two-tailed Student's t test
P value	Inosine vs. Inosine+Froro	9.48421e-06

## Sheet: Fig 3e
Percentage survival (%)		Glucose free	Glucose+ 10nM MTX	Glucose+ 100nM MTX	Inosine	Inosine+ 10nM MTX	Inosine+ 100nM MTX
	replicate 1	73.2	17.4	3.2	71.4	23.3	2.3
	replicate 2	71.2	16.4	4.2	68.9	18.4	3.2
	replicate 3	64.8	11.5	1.4	69.3	21.2	2.6
	replicate 4	70.3	19.2	8.2	72.4	16.4	1.9
unpaired two-tailed Student's t test		10nM	100nM
P value	Glucose vs. Glucose+MTX	5.68439e-07	1.23273e-07
	Inosine vs. Inosine+MTX	1.06964e-07	3.19011e-10

## Sheet: Fig 3f
Percentage of tumor cell killing (%)	E:T=10:1	Inosine	Inosine+Foro
	replicate 1	29.79	11.42
	replicate 2	28.79	9.61
	replicate 3	29.06	9.79
	E:T=5:1	Inosine	Inosine+Foro
	replicate 1	21.01	1.19
	replicate 2	19.92	2.37
	replicate 3	19.29	1.65
unpaired two-tailed Student's t test		Glucose free vs. Inosine
P value	E:T=10:1	8.18518e-06
	E:T=5:1	7.22515e-06

## Sheet: Fig 3g
Percentage of effector molecule (%)	Granzyme B	Glucose	Glucose+Foro	Inosine	Inosine+Foro
	replicate 1	24.6	19.9	32.6	0.15
	replicate 2	21.4	14.3	31.4	2.36
	replicate 3	19.2	13.2	15.4	9.7
	replicate 4	11.6	22.5	23.6	8.4
	TNF-𝛼	Glucose	Glucose+Foro	Inosine	Inosine+Foro
	replicate 1	19.1	15	17.4	4.2
	replicate 2	24.7	24.5	28.2	7.91
	replicate 3	22.5	23.6	14.6	6.44
	replicate 4	21.3	19.4	29.4	1.79
	IFN-𝛾	Glucose	Glucose+Foro	Inosine	Inosine+Foro
	replicate 1	22.3	20.3	37.6	4.3
	replicate 2	16.2	19.5	22.45	9.1
	replicate 3	23.1	18.6	18.5	7.5
	replicate 4	18.3	23.5	21.5	1.4
unpaired two-tailed Student's t test		Inosine vs. Inosine+Foro
P value	Granzyme B	0.0042
	TNF-𝛼	0.0048
	IFN-𝛾	0.0056
