# Supplementary material for: Inosine is an alternative carbon source for CD8+-T-cell function under glucose restriction
Source: Nat Metab. 2020 Jun 15;2(7):635–47. doi: 10.1038/s42255-020-0219-4 (PMC7371628; doi:10.1038/s42255-020-0219-4)
Supplement: Source Data Fig. 4 — Statistical Source Data [file 42255_2020_219_MOESM9_ESM.xlsx]

## Sheet: Fig 4b
Fraction										unpaired two-tailed Student's t test
Inosine	0	1	2	3	4	5				13C-Ino vs. 13C-Ino+Foro	P value
4_Human_13CinoActive_rep1_20160731164711.xlsx	0.260419	0	0.0163443	0.00297163	0.0315773	0.68868				13C5-Inosine	0.00121555
5_Human_13CinoActive_rep2_20160731164711.xlsx	0.323603	0	0.00776617	0.00106226	0.0301022	0.637462				13C6-Glc1P	0.00020948
6_Human_13CinoActive_rep3_20160731164711.xlsx	0.316305	0	0.00977469	0.00193043	0.0303151	0.641675				13C5-R5P	0.000962905
10_Human_13CinoForoActive_rep1_20160731164711.xlsx	0.142677	0.00104546	0.00580009	0.000509937	0.041254	0.808707				13C6-Glc6P	0.00336187
11_Human_13CinoForoActive_rep2_20160731164711.xlsx	0.163178	0.00155301	0.00495379	0.000206542	0.0414303	0.788672				13C6-Fruc6P	0.00433846
12_Human_13CinoForoActive_rep3_20160731164711.xlsx	0.156044	0.0012248	0.00372906	0.000386745	0.0409042	0.797703				13C7-Sed7P	0.00644635
										13C4-Ery4P	5.35804e-06
G6P	0	1	2	3	4	5	6
4_Human_13CinoActive_rep1_20160731164711.xlsx	0.0669318	0	0.0332799	0.0118367	0.0380688	0.0193854	0.830497
5_Human_13CinoActive_rep2_20160731164711.xlsx	0.0461	0.00118911	0.0328869	0.120704	0.0658601	0.031982	0.701278
6_Human_13CinoActive_rep3_20160731164711.xlsx	0.052808	0.00101266	0.0350647	0.0130872	0.04308	0.0221571	0.83279
10_Human_13CinoForoActive_rep1_20160731164711.xlsx	0.196795	0.0208747	0.0587518	0.102241	0.0881215	0.0581229	0.475093
11_Human_13CinoForoActive_rep2_20160731164711.xlsx	0.145383	0.0185015	0.0948475	0.0987677	0.0771538	0.0404814	0.524865
12_Human_13CinoForoActive_rep3_20160731164711.xlsx	0.155951	0.0171096	0.100882	0.0941167	0.0858377	0.0393691	0.506734
G1P	0	1	2	3	4	5	6
4_Human_13CinoActive_rep1_20160731164711.xlsx	0.55169	0	0	0.0096068	0.00264266	0.00591084	0.43015
5_Human_13CinoActive_rep2_20160731164711.xlsx	0.631666	0	0	0.00755454	0.000977236	0.00569653	0.354106
6_Human_13CinoActive_rep3_20160731164711.xlsx	0.5988	0	0	0.00483691	0.00114624	0.00687925	0.388338
10_Human_13CinoForoActive_rep1_20160731164711.xlsx	0.949773	0	0	0.0101906	0.00122103	0.00333117	0.0354837
11_Human_13CinoForoActive_rep2_20160731164711.xlsx	0.886562	0	0.00270558	0.0179435	0.00528133	0.00820064	0.0793065
12_Human_13CinoForoActive_rep3_20160731164711.xlsx	0.951005	0	0	0.00938639	0.00176063	0.00321422	0.0346333
R5P	0	1	2	3	4	5
4_Human_13CinoActive_rep1_20160731164711.xlsx	0.199569	0	0.00205871	0.000964933	0.0137213	0.783686
5_Human_13CinoActive_rep2_20160731164711.xlsx	0.188896	0	0.00839561	0.00810506	0.0201094	0.774494
6_Human_13CinoActive_rep3_20160731164711.xlsx	0.19607	0	0.00408491	0.00280419	0.0211673	0.775873
10_Human_13CinoForoActive_rep1_20160731164711.xlsx	0.251568	0.000513311	0.0556386	0.0168073	0.0233107	0.652162
11_Human_13CinoForoActive_rep2_20160731164711.xlsx	0.225096	0	0.0652778	0.0245014	0.0288094	0.656316
12_Human_13CinoForoActive_rep3_20160731164711.xlsx	0.212379	0.00102658	0.0999232	0.0518213	0.0278374	0.607013
Sed7P	0	1	2	3	4	5	6	7
4_Human_13CinoActive_rep1_20160731164711.xlsx	0.0212209	0	0.110384	0	0.0102537	0.128055	0.0154589	0.714628
5_Human_13CinoActive_rep2_20160731164711.xlsx	0.0356213	0	0.171809	0	0.0136854	0.198591	0.0217671	0.558527
6_Human_13CinoActive_rep3_20160731164711.xlsx	0.0172529	0.000836158	0.163399	0	0.00568316	0.175819	0.0135558	0.623453
10_Human_13CinoForoActive_rep1_20160731164711.xlsx	0.0835307	0.0102204	0.210397	0.0115613	0.0452733	0.194671	0.0551524	0.389194
11_Human_13CinoForoActive_rep2_20160731164711.xlsx	0.0758478	0.00282962	0.212469	0.00520161	0.0435191	0.204016	0.0485347	0.407582
12_Human_13CinoForoActive_rep3_20160731164711.xlsx	0.0822043	0.00928039	0.20875	0.0167508	0.0615231	0.205759	0.0529593	0.362773
Ery4P	0	1	2	3	4
4_Human_13CinoActive_rep1_20160731164711.xlsx	0.321675	0.00883872	0.00247641	0.00891235	0.658097
5_Human_13CinoActive_rep2_20160731164711.xlsx	0.290977	0.0149995	0.00348383	0.0229392	0.6676
6_Human_13CinoActive_rep3_20160731164711.xlsx	0.338011	0.00925216	0.00428322	0.00746704	0.640987
10_Human_13CinoForoActive_rep1_20160731164711.xlsx	0.612097	0.0503627	0.00819204	0.0105312	0.318817
11_Human_13CinoForoActive_rep2_20160731164711.xlsx	0.65804	0.0119077	0.00635406	0.0209741	0.302724
12_Human_13CinoForoActive_rep3_20160731164711.xlsx	0.615107	0.0421653	0.00439796	0.0119399	0.32639
Fruc6P	0	1	2	3	4	5	6
4_Human_13CinoActive_rep1_20160731164711.xlsx	0.0476604	0.000999885	0.0865646	0.0076655	0.0972577	0.00945858	0.750393
5_Human_13CinoActive_rep2_20160731164711.xlsx	0.0345109	0.0029972	0.0963384	0.048889	0.13868	0.0258773	0.652708
6_Human_13CinoActive_rep3_20160731164711.xlsx	0.0340599	0.000908029	0.0712365	0.0127273	0.111161	0.0208859	0.749022
10_Human_13CinoForoActive_rep1_20160731164711.xlsx	0.215371	0.0107668	0.0919978	0.121387	0.12144	0.0793344	0.359703
11_Human_13CinoForoActive_rep2_20160731164711.xlsx	0.162936	0.0167133	0.111296	0.103635	0.106377	0.0545538	0.444489
12_Human_13CinoForoActive_rep3_20160731164711.xlsx	0.110685	0.0275509	0.118638	0.0853605	0.114087	0.0572799	0.486399

## Sheet: Fig 4c
Fraction									unpaired two-tailed Student's t test
PEP	0	1	2	3					13C-Ino vs. 13C-Ino+Foro	P value
4_Human_13CinoActive_rep1_20160731164711.xlsx	0.277679	0.0176842	0.030164	0.674473					13C3-PEP	0.0117349
5_Human_13CinoActive_rep2_20160731164711.xlsx	0.132898	0.00982515	0.020439	0.836837					13C3-Pyruvate	0.000193822
6_Human_13CinoActive_rep3_20160731164711.xlsx	0.101404	0.0119131	0.0264387	0.860244					13C3-Lactate	0.00873292
10_Human_13CinoForoActive_rep1_20160731164711.xlsx	0.457693	0.0114235	0.0356995	0.495184					13C2-Citrate	8.18755e-05
11_Human_13CinoForoActive_rep2_20160731164711.xlsx	0.374334	0.0146851	0.0505275	0.560453					13C3-Citrate	2.96234e-06
12_Human_13CinoForoActive_rep3_20160731164711.xlsx	0.448722	0.0141886	0.0511775	0.485912					13C4-Citrate	2.15878e-06
									13C5-Citrate	4.70221e-06
Pyruvate	0	1	2	3					13C6-Citrate	6.49864e-06
4_Human_13CinoActive_rep1_20160731164711.xlsx	0.436326	0.00164189	0.0295184	0.532514					13C2-𝛼KG	0.00431901
5_Human_13CinoActive_rep2_20160731164711.xlsx	0.480197	0	0.0156148	0.504188					13C3-𝛼KG	0.00131699
6_Human_13CinoActive_rep3_20160731164711.xlsx	0.465826	0	0.0189894	0.515184					13C4-𝛼KG	0.000277638
10_Human_13CinoForoActive_rep1_20160731164711.xlsx	0.778264	0	0.00896021	0.212776					13C5-𝛼KG	0.000550666
11_Human_13CinoForoActive_rep2_20160731164711.xlsx	0.710212	0	0.0141778	0.27561					13C1-Glu	6.64732e-06
12_Human_13CinoForoActive_rep3_20160731164711.xlsx	0.769469	0	0.00956541	0.220965					13C2-Glu	7.0498e-11
									13C3-Glu	8.341e-12
Lactate	0	1	2	3					13C4-Glu	3.41648e-10
4_Human_13CinoActive_rep1_20160731164711.xlsx	0.564626	0.0263476	0.042063	0.366964					13C5-Glu	1.6913e-09
5_Human_13CinoActive_rep2_20160731164711.xlsx	0.458351	0.0224825	0.0409874	0.478179					13C1-GSH	1.63113e-05
6_Human_13CinoActive_rep3_20160731164711.xlsx	0.442651	0.024293	0.0436029	0.489453					13C2-GSH	1.71179e-10
10_Human_13CinoForoActive_rep1_20160731164711.xlsx	0.797818	0.0124915	0.0162454	0.173445					13C3-GSH	4.47e-13
11_Human_13CinoForoActive_rep2_20160731164711.xlsx	0.690542	0.0169996	0.0270056	0.265452					13C4-GSH	4.553e-12
12_Human_13CinoForoActive_rep3_20160731164711.xlsx	0.746868	0.0146954	0.0214474	0.21699					13C5-GSH	2.52106e-10
									13C1-Succinate	0.0183253
Citrate	0	1	2	3	4	5	6		13C2-Succinate	0.000546566
4_Human_13CinoActive_rep1_20160731164711.xlsx	0.285874	0.0980382	0.282343	0.138904	0.122272	0.0547256	0.0178435		13C3-Succinate	0.00069771
5_Human_13CinoActive_rep2_20160731164711.xlsx	0.305365	0.0961314	0.275258	0.133915	0.119382	0.0526706	0.0172788		13C4-Succinate	0.00218597
6_Human_13CinoActive_rep3_20160731164711.xlsx	0.341296	0.092326	0.25983	0.12815	0.113022	0.0493925	0.0159839		13C1-Fumarate	4.94266e-05
10_Human_13CinoForoActive_rep1_20160731164711.xlsx	0.726612	0.0863971	0.163502	0.0164743	0.00685706	0.000153666	4.36993e-06		13C2-Fumarate	9.47052e-08
11_Human_13CinoForoActive_rep2_20160731164711.xlsx	0.733022	0.0838526	0.160868	0.0153578	0.00676336	0.000134115	2.14679e-06		13C3-Fumarate	8.385e-12
12_Human_13CinoForoActive_rep3_20160731164711.xlsx	0.726398	0.0870125	0.163824	0.0159949	0.00662211	0.000147024	1.24676e-06		13C4-Fumarate	3.1535e-09
									13C1-Malate	2.37424e-05
alpha-Ketoglutarate	0	1	2	3	4	5			13C2-Malate	1.97296e-07
4_Human_13CinoActive_rep1_20160731164711.xlsx	0.647199	0.00785639	0.213873	0.0653979	0.0464743	0.0191994			13C3-Malate	6.0447e-08
5_Human_13CinoActive_rep2_20160731164711.xlsx	0.772241	0	0.122868	0.0429284	0.0366618	0.0253014			13C4-Malate	2.33909e-08
6_Human_13CinoActive_rep3_20160731164711.xlsx	0.726403	0	0.161473	0.0517473	0.0364398	0.0239362			13C1-Aspartate	6.72424e-08
10_Human_13CinoForoActive_rep1_20160731164711.xlsx	0.984172	0	0.0113889	0.00147177	0	0.00296773			13C2-Aspartate	7.3491e-11
11_Human_13CinoForoActive_rep2_20160731164711.xlsx	0.98192	0	0.0126664	0.000911569	0.000470543	0.00403144			13C3-Aspartate	9.183e-12
12_Human_13CinoForoActive_rep3_20160731164711.xlsx	0.985007	0	0.0130252	0.000443816	0	0.00152364			13C4-Aspartate	1.32059e-10
Glutamate	0	1	2	3	4	5
4_Human_13CinoActive_rep1_20160731164711.xlsx	0.43286	0.0669164	0.239279	0.118005	0.0985535	0.0443862
5_Human_13CinoActive_rep2_20160731164711.xlsx	0.433432	0.0676145	0.239436	0.11781	0.0978691	0.0438387
6_Human_13CinoActive_rep3_20160731164711.xlsx	0.434406	0.0676432	0.238722	0.117692	0.0976831	0.0438531
10_Human_13CinoForoActive_rep1_20160731164711.xlsx	0.859504	0.056627	0.0773566	0.00564498	0.000824207	4.30258e-05
11_Human_13CinoForoActive_rep2_20160731164711.xlsx	0.861303	0.0558303	0.0767197	0.00540716	0.000706454	3.33016e-05
12_Human_13CinoForoActive_rep3_20160731164711.xlsx	0.859893	0.0566425	0.0773271	0.0053977	0.000719547	2.02513e-05
Glutathione	0	1	2	3	4	5
4_Human_13CinoActive_rep1_20160731164711.xlsx	0.666212	0.0404096	0.180448	0.0525711	0.0459483	0.0142759
5_Human_13CinoActive_rep2_20160731164711.xlsx	0.66438	0.0414006	0.181192	0.0526316	0.0460084	0.0142481
6_Human_13CinoActive_rep3_20160731164711.xlsx	0.665468	0.0411111	0.18056	0.052665	0.0458963	0.0141563
10_Human_13CinoForoActive_rep1_20160731164711.xlsx	0.932786	0.0248284	0.0420651	0	0.000276501	1.18022e-05
11_Human_13CinoForoActive_rep2_20160731164711.xlsx	0.93367	0.0232447	0.0428166	0	0.000217346	1.74885e-05
12_Human_13CinoForoActive_rep3_20160731164711.xlsx	0.931984	0.0252289	0.0425521	0	0.000181143	1.5107e-05
Succinate	0	1	2	3	4
4_Human_13CinoActive_rep1_20160731164711.xlsx	0.886536	0.00962517	0.0662848	0.029799	0.00775529
5_Human_13CinoActive_rep2_20160731164711.xlsx	0.832265	0.0256821	0.0875755	0.0418343	0.0126433
6_Human_13CinoActive_rep3_20160731164711.xlsx	0.838715	0.0247159	0.0828806	0.0416703	0.0120181
10_Human_13CinoForoActive_rep1_20160731164711.xlsx	0.993356	0	0.00645795	0.000126512	5.95669e-05
11_Human_13CinoForoActive_rep2_20160731164711.xlsx	0.986143	0	0.0137987	0	5.79942e-05
12_Human_13CinoForoActive_rep3_20160731164711.xlsx	0.988902	0	0.0109401	0.000135654	2.24489e-05
Fumarate	0	1	2	3	4
4_Human_13CinoActive_rep1_20160731164711.xlsx	0.517244	0.087688	0.218411	0.129852	0.0468043
5_Human_13CinoActive_rep2_20160731164711.xlsx	0.517169	0.0921656	0.213375	0.129782	0.0475089
6_Human_13CinoActive_rep3_20160731164711.xlsx	0.511648	0.0931692	0.218096	0.129633	0.0474532
10_Human_13CinoForoActive_rep1_20160731164711.xlsx	0.900019	0.0505806	0.0482934	0.00108862	1.83277e-05
11_Human_13CinoForoActive_rep2_20160731164711.xlsx	0.893673	0.05405	0.0510187	0.00124094	1.6987e-05
12_Human_13CinoForoActive_rep3_20160731164711.xlsx	0.896887	0.0541216	0.0481473	0.000816251	2.80017e-05
Malate	0	1	2	3	4
4_Human_13CinoActive_rep1_20160731164711.xlsx	0.518419	0.086888	0.219202	0.128297	0.0471938
5_Human_13CinoActive_rep2_20160731164711.xlsx	0.521734	0.0903442	0.213233	0.127864	0.0468255
6_Human_13CinoActive_rep3_20160731164711.xlsx	0.507968	0.0916766	0.220469	0.131803	0.0480835
10_Human_13CinoForoActive_rep1_20160731164711.xlsx	0.887795	0.056863	0.0509385	0.0043345	6.92647e-05
11_Human_13CinoForoActive_rep2_20160731164711.xlsx	0.886234	0.0573371	0.0516516	0.0046677	0.000109672
12_Human_13CinoForoActive_rep3_20160731164711.xlsx	0.888098	0.0561139	0.0512644	0.00446258	6.11534e-05
Aspartate	0	1	2	3	4
4_Human_13CinoActive_rep1_20160731164711.xlsx	0.491997	0.0938788	0.221307	0.141501	0.0513171
5_Human_13CinoActive_rep2_20160731164711.xlsx	0.492061	0.0942314	0.220625	0.141423	0.0516596
6_Human_13CinoActive_rep3_20160731164711.xlsx	0.492191	0.0947528	0.220385	0.141027	0.0516439
10_Human_13CinoForoActive_rep1_20160731164711.xlsx	0.87909	0.0601123	0.0558717	0.00492563	0
11_Human_13CinoForoActive_rep2_20160731164711.xlsx	0.880289	0.0592887	0.0555003	0.00492165	0
12_Human_13CinoForoActive_rep3_20160731164711.xlsx	0.879095	0.0599165	0.0559474	0.00504068	0
