# Supplementary material for: Inosine is an alternative carbon source for CD8+-T-cell function under glucose restriction
Source: Nat Metab. 2020 Jun 15;2(7):635–47. doi: 10.1038/s42255-020-0219-4 (PMC7371628; doi:10.1038/s42255-020-0219-4)
Supplement: Source Data Fig. 5 — Statistical Source Data [file 42255_2020_219_MOESM10_ESM.xlsx]

## Sheet: Fig 5a
Cell confluence (%)
Hours	Glucose replicate 1	Glucose replicate 2	Glucose replicate 3	Glucose replicate 4	Glucose free replicate 1	Glucose free replicate 2	Glucose free replicate 3	Glucose free replicate 4	Inosine replicate 1	Inosine replicate 2	Inosine replicate 3	Inosine replicate 4
0	6.19655	6.34838	5.31034	5.75538	5.95532	6.17913	5.86853	5.98618	6.73742	6.68751	6.71839	6.72851
1.98333	6.49738	6.74852	5.68541	6.11962	6.0612	6.32486	5.94783	6.11549	7.18056	6.99005	6.7809	7.02692
4.98333	7.37844	7.46772	6.45844	7.02887	6.47847	6.83281	6.50322	6.8931	8.09592	8.05442	7.67141	8.11593
7.98333	8.41521	8.63295	7.41151	8.09844	7.34858	8.01617	7.50755	7.91599	9.41325	9.464	8.76718	9.6518
10.9833	9.379	9.46677	8.4207	9.17242	8.33953	8.77652	8.40172	8.72052	10.4523	10.2951	9.64136	10.3219
13.9833	10.2872	10.3901	9.06531	10.3007	9.00422	9.59359	9.11874	9.62747	11.4529	11.3939	10.4769	11.1281
16.9833	10.8819	11.2472	9.79731	10.8944	9.68515	10.296	9.74096	10.1989	12.0595	11.8511	10.9978	11.7731
19.9833	11.6371	11.8002	10.7208	11.3446	10.3179	10.7517	10.151	10.5412	12.5307	12.3675	11.6584	12.3178
21.7667	12.0093	12.1086	10.8155	11.7607	10.7099	11.1381	10.2695	11.1339	13.0767	12.967	11.8111	12.066
24	12.7882	12.8317	11.3854	12.2783	11.0256	11.5149	10.7507	11.4301	13.4309	13.5581	12.2228	12.5587
25.9833	13.3447	13.2436	11.8667	12.8553	11.2538	11.9719	10.9533	11.5008	14.0597	13.995	12.7399	12.9221
28.9833	14.0855	14.211	12.3771	13.832	11.7234	12.259	11.5786	12.1078	14.7025	14.5332	13.4752	13.6481
32.2333	15.2683	15.8398	14.1779	15.0097	12.4332	12.6633	12.4494	12.8823	15.3625	15.3076	14.4651	14.7854
35.2333	16.2483	16.6992	15.1229	16.0026	12.824	13.0755	12.6109	13.2073	16.1819	16.0091	15.3137	15.3952
38.2333	17.3115	18.312	16.3247	17.2116	13.3447	13.7993	13.3415	13.5069	16.8864	16.4892	15.5791	16.3106
41.0667	18.436	19.2996	16.9953	18.6064	13.4581	14.1084	13.9707	13.8238	17.4173	17.3895	16.3168	17.0436
44.2333	19.7145	20.0108	18.1946	20.5854	13.9617	14.0743	14.1676	14.0812	18.159	18.4174	16.9646	17.6435
47.2333	21.5817	21.4137	19.4233	21.1117	14.2865	14.4097	14.7921	14.3989	19.4616	19.5279	17.8385	18.4038
50.2333	23.2976	22.6148	20.4863	22.6485	14.8236	15.0196	15.1579	14.4134	20.7839	20.5222	19.4457	20.2317
53.2333	24.8075	24.2852	22.0299	24.0894	14.858	15.1191	15.3759	14.2907	21.7534	21.0622	20.2772	20.9577
56.2333	26.7037	26.7044	23.8047	26.1513	14.5347	15.3324	15.1409	14.2858	22.5905	21.9699	20.8971	21.9988
59.2333	29.1553	28.2794	25.405	27.8643	14.5646	15.2564	15.1127	14.6715	23.696	22.8765	22.1267	22.8105
62.2333	31.6304	29.9034	26.7447	28.738	14.3522	15.006	14.7956	14.0259	24.9863	24.2468	22.9975	23.9795
65.2333	34.1023	32.2958	28.3615	30.7096	14.0553	14.6194	14.6545	13.88	25.9659	25.6838	24.1972	24.7778
68.2333	35.8004	33.9076	29.8387	32.7998	13.4193	14.0208	14.0785	13.3433	27.2164	27.234	25.4368	26.3359
71.2333	38.2292	35.5273	30.5558	34.3786	13.1949	13.6339	13.7654	13.4881	29.088	28.2698	26.7644	27.9859
74.2333	39.3994	38.4105	33.5934	36.1677	13.0293	13.3298	13.6698	13.6739	30.3538	29.3285	28.5441	28.959
77.2333	42.1252	41.1132	35.1474	38.2927	12.3824	12.9968	13.0075	13.1402	31.6265	30.5174	29.38	30.0721
80.2333	44.5379	42.7953	36.2273	40.2065	11.9866	12.794	12.9588	13.012	33.4005	31.9938	31.1741	30.8105
83.2333	46.0147	44.5686	38.183	41.8623	11.7403	12.2513	12.5501	12.5335	35.4204	33.9529	32.1791	31.7125
86.2333	47.6264	44.5752	38.9223	41.6546	11.3224	11.9374	12.2822	12.2443	36.6823	35.1482	34.2022	33.3947
89.2333	48.4753	45.3287	39.7022	41.647	11.0963	11.5232	12.0494	11.9241	38.4434	37.3316	35.6213	35.1079
92.3333	49.7065	44.1045	38.222	41.6555	11.099	11.6812	11.6221	11.6667	40.2156	39.861	37.3215	36.0501
95.3333	49.3254	44.0698	38.222	41.6322	10.6697	11.3522	11.2514	11.7304	41.7443	41.2883	38.1178	37.2626
2way AMOVA	Glucose free vs. Inosine
P value	<0.0001

## Sheet: Fig 5b
Cell confluence (%)
Hours	Glucose replicate 1	Glucose replicate 2	Glucose replicate 3	Glucose replicate 4	Glucose free replicate 1	Glucose free replicate 2	Glucose free replicate 3	Glucose free replicate 4	Inosine replicate 1	Inosine replicate 2	Inosine replicate 3	Inosine replicate 4
0	6.4278	6.68121	5.94158	4.87423	5.76821	6.33028	7.23224	7.89506	8.17447	8.27964	7.62561	7.0323
3	8.62537	9.00582	7.57167	6.62907	8.43035	8.93136	10.7797	10.7297	9.62618	10.3428	9.78364	9.48975
6	8.92941	8.52813	7.93773	7.4638	8.48982	8.7815	10.8285	10.4662	8.99119	9.23244	8.99917	7.87733
9	8.94196	8.95704	8.67678	7.74242	8.60767	9.21901	10.9122	10.9129	9.37928	9.44606	10.2498	8.93657
12	10.5788	11.1677	10.0619	9.20661	8.66053	9.24833	10.9562	11.3485	10.8239	10.1656	10.0151	9.1981
15	12.2229	12.4165	10.9236	10.262	9.14522	10.1141	11.3776	11.8664	11.1887	10.3708	10.3695	10.0638
18	13.8512	13.9729	13.0732	11.3299	10.1291	10.6616	11.5923	12.2018	12.0544	10.7842	11.8106	10.5824
21	15.5716	16.2067	14.286	12.8592	10.0275	11.5678	12.8887	13.0209	12.364	11.8857	12.2979	11.6904
24	17.228	17.694	16.3478	15.1534	11.3706	11.5845	12.922	13.8913	12.9586	13.3843	13.7192	13.4866
27	19.3232	20.0701	18.4215	17.2016	12.2199	11.8301	14.0365	13.9183	14.2326	14.8933	14.8037	14.7121
30	21.5755	22.2732	20.9255	18.4375	12.7505	13.2313	13.8495	15.0191	14.6812	15.7549	15.1295	14.6359
33	22.568	24.1503	22.6188	21.0871	13.5317	14.0305	15.6869	15.1624	15.1659	16.606	16.2073	17.1366
36	24.6718	26.9197	24.7246	21.9943	13.7821	15.431	16.716	16.388	16.2173	18.0692	17.3517	16.1211
39	26.5493	28.2765	27.5181	23.1803	15.1202	16.1519	16.6017	16.742	17.8443	19.1132	18.1302	16.7889
42	27.9197	31.3608	29.6087	25.9868	16.254	16.6412	18.0982	17.8188	18.1147	19.5104	18.8005	17.621
45	30.8607	32.9907	31.5846	27.6082	16.9732	17.3145	18.5176	17.9554	19.6446	20.1341	19.9907	19.4889
48	33.0265	36.0418	33.7977	30.0818	17.8181	18.0976	19.4741	19.5313	20.3972	21.6405	21.1794	20.1218
51	36.5007	39.9674	35.7395	31.7925	19.1151	18.9505	20.3669	19.77	22.3027	23.2395	22.6509	20.8035
54	38.1882	42.4413	39.0586	34.5049	18.7147	19.5821	20.4057	20.3153	22.9565	24.1138	23.7537	21.318
57	40.7753	45.7506	41.6097	36.4526	19.2796	20.1902	21.1894	21.0575	24.521	25.4709	24.4659	21.6911
60	43.8956	48.6983	43.892	38.1224	19.2257	20.6867	22.0462	21.2309	25.2056	26.5201	26.1131	22.8922
63	46.5367	50.7884	46.4992	38.6632	19.1335	21.2833	23.4029	22.4034	26.2953	27.3694	27.9547	24.8223
66	49.0951	52.9033	49.1076	41.2377	22.7728	22.3921	24.2114	23.1615	28.8831	30.2842	29.7527	25.8716
69	48.2437	52.4333	48.6973	40.5204	20.8934	22.362	23.6342	22.1952	29.8139	30.2672	30.2767	25.7392
72	47.9394	52.349	48.5414	39.1392	20.9628	21.8836	24.0046	21.5147	30.4418	32.3066	30.2662	25.814
75	47.8952	52.9986	49.4523	39.6972	21.1363	21.0322	23.2063	21.8364	32.4464	32.6088	31.9297	26.3493
78	48.502	53.3019	49.952	40.6275	20.7181	21.1337	22.203	20.6677	33.7249	33.5778	32.6533	27.1044
81	48.7512	53.8662	50.0447	40.136	19.6766	21.2327	22.6252	19.9854	35.3364	35.6516	33.2277	28.9438
84	48.7522	53.9094	50.0489	39.2204	18.3642	20.5123	23.2131	19.7001	36.4069	36.867	35.0555	29.5473
87	49.0775	53.3077	50.0691	39.1966	20.4383	20.6308	22.657	19.5678	37.8508	38.2488	36.9945	29.2244
2way AMOVA	Glucose vs. Inosine
P value	<0.0001

## Sheet: Fig 5c
Fraction
Inosine	0	1	2	3	4	5
07_Hela_EV_13CGlc_rep1	0.491216	0	0.0131324	0.00648579	0.00339946	0.305323
08_Hela_EV_13CGlc_rep2	0.456717	0	0.0148118	0.0083495	0.00338907	0.336019
09_Hela_EV_13CGlc_rep3	0.529957	0	0.0158502	0.00856907	0.00368583	0.28723
10_Hela_EV_13CIno_rep1	0.0575106	0	0.000532351	0.000182764	0.00954692	0.904222
11_Hela_EV_13CIno_rep2	0.057566	0	0.000508325	0.000227152	0.00996733	0.915898
12_Hela_EV_13CIno_rep3	0.0685576	0	0.000692119	0.000313915	0.0112321	0.91159
G6P	0	1	2	3	4	5	6
07_Hela_EV_13CGlc_rep1	0.814782	0.0139707	0.0635572	0.0167129	0.0696548	0.00123474	0.0200874
08_Hela_EV_13CGlc_rep2	0.822711	0.0190107	0.0664465	0.0132388	0.0594179	0.00358638	0.015589
09_Hela_EV_13CGlc_rep3	0.760788	0.0322519	0.0839185	0.0229898	0.075664	0.00158818	0.0227996
10_Hela_EV_13CIno_rep1	0.025718	0.00173119	0.0533232	0.0103807	0.0942059	0.02265	0.791991
11_Hela_EV_13CIno_rep2	0.0359556	0	0.057632	0.00829393	0.0816867	0.0239162	0.792516
12_Hela_EV_13CIno_rep3	0.0330923	0.00124952	0.0637402	0.0173639	0.0841021	0.0301307	0.770321
R1P	0	1	2	3	4	5
07_Hela_EV_13CGlc_rep1	0.951713	0	0.00594711	0.00343365	0.00871579	0.03019
08_Hela_EV_13CGlc_rep2	0.922143	0	0.00747107	0.00535878	0.00625476	0.0587723
09_Hela_EV_13CGlc_rep3	0.931771	0	0.00790548	0.00468207	0.0069989	0.0486428
10_Hela_EV_13CIno_rep1	0.813441	0	0.000732361	0.00394431	0.0120616	0.169821
11_Hela_EV_13CIno_rep2	0.733969	0	0.00366757	0.00807214	0.0150958	0.239195
12_Hela_EV_13CIno_rep3	0.836656	0	0	0	0.00792385	0.155421
R5P	0	1	2	3	4	5
07_Hela_EV_13CGlc_rep1	0.912278	0	0.0181172	0.00767925	0.00718081	0.0547444
08_Hela_EV_13CGlc_rep2	0.873863	0	0.0308929	0.0119976	0.00655182	0.0766945
09_Hela_EV_13CGlc_rep3	0.89545	0	0.0198628	0.0143323	0.00603609	0.0643193
10_Hela_EV_13CIno_rep1	0.663709	0	0.00863429	0.00319492	0.0144273	0.310034
11_Hela_EV_13CIno_rep2	0.615944	0	0.0109473	0.00853026	0.0155085	0.34907
12_Hela_EV_13CIno_rep3	0.733517	0	0.0087969	0.00456726	0.0121401	0.240978
Sed7P	0	1	2	3	4	5	6	7
07_Hela_EV_13CGlc_rep1	0.735284	0.011455	0.139524	0.0206832	0.00928521	0.0720164	0.00234021	0.00941127
08_Hela_EV_13CGlc_rep2	0.705429	0.0235223	0.129559	0.0235554	0.0240802	0.0803172	0.00343204	0.0101044
09_Hela_EV_13CGlc_rep3	0.702979	0.00967491	0.166199	0.0163791	0.0122549	0.0783307	0.00125304	0.0129294
10_Hela_EV_13CIno_rep1	0.0140205	0.00232082	0.0592367	0.00417987	0.0220805	0.0779507	0.0398514	0.780359
11_Hela_EV_13CIno_rep2	0.0126047	0	0.0475299	0.0060325	0.0163469	0.0776104	0.0379237	0.801952
12_Hela_EV_13CIno_rep3	0.00755919	0.000672662	0.0662966	0.00823928	0.031239	0.124363	0.0306213	0.731009
Ery4P	0	1	2	3	4
07_Hela_EV_13CGlc_rep1	0.760263	0.0463374	0.0174307	0.0227148	0.153254
08_Hela_EV_13CGlc_rep2	0.754591	0.0388947	0.0231188	0.0272381	0.156158
09_Hela_EV_13CGlc_rep3	0.745339	0.0344519	0.0221388	0.0235209	0.17455
10_Hela_EV_13CIno_rep1	0.197585	0.00424748	0.00643234	0.00783291	0.783903
11_Hela_EV_13CIno_rep2	0.192905	0.00187529	0.00688229	0.017861	0.780476
12_Hela_EV_13CIno_rep3	0.188578	0	0.00704459	0.00396104	0.800417
Fruc6P	0	1	2	3	4	5	6
07_Hela_EV_13CGlc_rep1	0.750588	0.0334139	0.0794537	0.0107209	0.0979801	0.000448386	0.0273953
08_Hela_EV_13CGlc_rep2	0.88787	0	0.0709299	0.00738314	0.029074	0	0.00474312
09_Hela_EV_13CGlc_rep3	0.754295	0.0257111	0.133002	0.0295151	0.053494	0	0.0039828
10_Hela_EV_13CIno_rep1	0.0543617	0	0.042392	0.0105738	0.0975478	0.0326702	0.762455
11_Hela_EV_13CIno_rep2	0.0808789	0	0.0553948	0.0138617	0.0744868	0.0215066	0.753871
12_Hela_EV_13CIno_rep3	0.0667978	0.00123562	0.044866	0.0144506	0.082362	0.0369249	0.753363

## Sheet: Fig 5d
Fraction
PEP	0	1	2	3
07_Hela_EV_13CGlc_rep1	0.864092	0.0409587	0.0434114	0.0515384
08_Hela_EV_13CGlc_rep2	0.902209	0.0233631	0.0397472	0.0346805
09_Hela_EV_13CGlc_rep3	0.887359	0.0284474	0.0384497	0.045744
10_Hela_EV_13CIno_rep1	0.317808	0.0333446	0.0520964	0.596751
11_Hela_EV_13CIno_rep2	0.342744	0.0324243	0.0704127	0.554419
12_Hela_EV_13CIno_rep3	0.220511	0.0129701	0.0329868	0.733532
Pyruvate	0	1	2	3
07_Hela_EV_13CGlc_rep1	0.85605	0.0488836	0.0681842	0.0268821
08_Hela_EV_13CGlc_rep2	0.884163	0.0372381	0.0549999	0.0235988
09_Hela_EV_13CGlc_rep3	0.877867	0.0337929	0.0549725	0.0333679
10_Hela_EV_13CIno_rep1	0.586522	0.0468106	0.0541987	0.312469
11_Hela_EV_13CIno_rep2	0.521425	0.0548381	0.0695821	0.354155
12_Hela_EV_13CIno_rep3	0.473878	0.0614856	0.0755505	0.389086
Lactate	0	1	2	3
07_Hela_EV_13CGlc_rep1	0.740628	0.0914387	0.0988942	0.069039
08_Hela_EV_13CGlc_rep2	0.808633	0.0647334	0.0686687	0.0579651
09_Hela_EV_13CGlc_rep3	0.795473	0.0697647	0.0746304	0.0601321
10_Hela_EV_13CIno_rep1	0.434835	0.0887411	0.0992427	0.377181
11_Hela_EV_13CIno_rep2	0.437994	0.0806395	0.091141	0.390225
12_Hela_EV_13CIno_rep3	0.387612	0.0843611	0.09848	0.429547
Citrate	0	1	2	3	4	5	6
07_Hela_EV_13CGlc_rep1	0.360186	0.114445	0.259009	0.135405	0.0954173	0.0282139	0.00732357
08_Hela_EV_13CGlc_rep2	0.373191	0.109237	0.268885	0.126273	0.0898419	0.0263307	0.00624174
09_Hela_EV_13CGlc_rep3	0.368533	0.112948	0.268103	0.128071	0.0895721	0.0260758	0.00669679
10_Hela_EV_13CIno_rep1	0.305481	0.123854	0.291078	0.134284	0.100491	0.0379501	0.00686274
11_Hela_EV_13CIno_rep2	0.319761	0.118334	0.289297	0.130289	0.0987064	0.0373113	0.00630046
12_Hela_EV_13CIno_rep3	0.296649	0.119118	0.29153	0.136787	0.104976	0.0421424	0.00879683
alpha-Ketoglutarate	0	1	2	3	4	5
07_Hela_EV_13CGlc_rep1	0.532501	0.0484391	0.251223	0.0915566	0.0637768	0.0125032
08_Hela_EV_13CGlc_rep2	0.556034	0.0484679	0.244797	0.0824188	0.0581154	0.0101666
09_Hela_EV_13CGlc_rep3	0.567561	0.0446348	0.245223	0.0797873	0.0535806	0.00921356
10_Hela_EV_13CIno_rep1	0.897362	0	0.0673866	0.0127256	0.0225258	0
11_Hela_EV_13CIno_rep2	0.836369	0	0.0972263	0.0405174	0.0243487	0.00153882
12_Hela_EV_13CIno_rep3	0.779719	0.0114136	0.137722	0.0409313	0.0265886	0.00362589
Glutamate	0	1	2	3	4	5
07_Hela_EV_13CGlc_rep1	0.524754	0.058168	0.251134	0.0944205	0.0604609	0.0110624
08_Hela_EV_13CGlc_rep2	0.552856	0.053917	0.240868	0.0833171	0.0592276	0.00981488
09_Hela_EV_13CGlc_rep3	0.539764	0.0577976	0.243088	0.0878773	0.0613761	0.010097
10_Hela_EV_13CIno_rep1	0.67923	0.0284396	0.224678	0.0410562	0.021909	0.00468709
11_Hela_EV_13CIno_rep2	0.726166	0.0168202	0.201466	0.0330868	0.0186195	0.00384189
12_Hela_EV_13CIno_rep3	0.692738	0.0273829	0.213989	0.0399411	0.0215166	0.00443225
Glutathione	0	1	2	3	4	5
07_Hela_EV_13CGlc_rep1	0.456628	0.0574532	0.260142	0.0959327	0.0950227	0.0329157
08_Hela_EV_13CGlc_rep2	0.485261	0.0520111	0.256089	0.0861232	0.0892245	0.0298548
09_Hela_EV_13CGlc_rep3	0.480301	0.0541392	0.257922	0.088121	0.0888806	0.0291769
10_Hela_EV_13CIno_rep1	0.393099	0.0564202	0.306322	0.0882778	0.108513	0.0353825
11_Hela_EV_13CIno_rep2	0.391361	0.0579931	0.30374	0.0905372	0.108499	0.036022
12_Hela_EV_13CIno_rep3	0.387298	0.058779	0.304481	0.0914785	0.109644	0.0363381
Succinate	0	1	2	3	4
07_Hela_EV_13CGlc_rep1	0.70505	0.0704594	0.136467	0.0669287	0.0210951
08_Hela_EV_13CGlc_rep2	0.730411	0.057198	0.131571	0.0626066	0.0182133
09_Hela_EV_13CGlc_rep3	0.71856	0.0639447	0.134997	0.0627051	0.0197935
10_Hela_EV_13CIno_rep1	0.718719	0.0737384	0.133938	0.063666	0.00993859
11_Hela_EV_13CIno_rep2	0.737416	0.0679266	0.126206	0.0592322	0.00921891
12_Hela_EV_13CIno_rep3	0.708612	0.0748579	0.13642	0.066795	0.0133159
Fumarate	0	1	2	3	4
07_Hela_EV_13CGlc_rep1	0.550101	0.101614	0.20556	0.107974	0.0347503
08_Hela_EV_13CGlc_rep2	0.56454	0.0899798	0.209351	0.105606	0.0305224
09_Hela_EV_13CGlc_rep3	0.555912	0.096887	0.208351	0.107413	0.0314373
10_Hela_EV_13CIno_rep1	0.575171	0.107711	0.203866	0.096861	0.0163913
11_Hela_EV_13CIno_rep2	0.620923	0.0990667	0.181472	0.0884283	0.0101104
12_Hela_EV_13CIno_rep3	0.590727	0.106255	0.192537	0.0952	0.0152811
Malate	0	1	2	3	4
07_Hela_EV_13CGlc_rep1	0.477795	0.111832	0.226033	0.131561	0.0527788
08_Hela_EV_13CGlc_rep2	0.513927	0.0981469	0.221736	0.121169	0.0450208
09_Hela_EV_13CGlc_rep3	0.497003	0.104984	0.225583	0.125019	0.0474115
10_Hela_EV_13CIno_rep1	0.513266	0.120413	0.21762	0.117326	0.0313754
11_Hela_EV_13CIno_rep2	0.538469	0.116496	0.205384	0.110235	0.0294164
12_Hela_EV_13CIno_rep3	0.514004	0.1225	0.21404	0.116585	0.0328714
Aspartate	0	1	2	3	4
07_Hela_EV_13CGlc_rep1	0.473807	0.113284	0.232034	0.131647	0.049228
08_Hela_EV_13CGlc_rep2	0.516262	0.0975538	0.224531	0.119674	0.0419785
09_Hela_EV_13CGlc_rep3	0.505213	0.102409	0.227932	0.121875	0.0425711
10_Hela_EV_13CIno_rep1	0.5164	0.120302	0.221296	0.115747	0.0262546
11_Hela_EV_13CIno_rep2	0.535681	0.118538	0.213533	0.110438	0.0218097
12_Hela_EV_13CIno_rep3	0.520775	0.121768	0.217137	0.115025	0.025295
