# Supplementary material for: Inosine is an alternative carbon source for CD8+-T-cell function under glucose restriction
Source: Nat Metab. 2020 Jun 15;2(7):635–47. doi: 10.1038/s42255-020-0219-4 (PMC7371628; doi:10.1038/s42255-020-0219-4)
Supplement: Source Data Fig. 6 — Statistical Source Data [file 42255_2020_219_MOESM11_ESM.xlsx]

## Sheet: Fig 6a
Tumore Volume (mm3)
	Days	IgG Control 1	IgG Control 2	IgG Control 3	IgG Control 4	IgG Control 5	IgG Control 6	IgG Control 7	IgG Control 8	IgG Control 9	IgG Control 10	Anti-PDL1 1	Anti-PDL1 2	Anti-PDL1 3	Anti-PDL1 4	Anti-PDL1 5	Anti-PDL1 6	Anti-PDL1 7	Anti-PDL1 8	Anti-PDL1 9	Anti-PDL1 10	Anti-PDL1+Inosine 1	Anti-PDL1+Inosine 2	Anti-PDL1+Inosine 3	Anti-PDL1+Inosine 4	Anti-PDL1+Inosine 5	Anti-PDL1+Inosine 6	Anti-PDL1+Inosine 7	Anti-PDL1+Inosine 8	Anti-PDL1+Inosine 9	Anti-PDL1+Inosine 10	Inosine 1	Inosine 2	Inosine 3	Inosine 4	Inosine 5	Inosine 6	Inosine 7	Inosine 8	Inosine 9	Inosine 10
	9	71.7	18.3	32.3	41.1	64.9	24.9	22	70.3	77.1	24.6	9.4	14.6	2.8	12.1	23.8	55.8	10	13.3	10.9	36.8	0.6	0.9	1.6	0.7	4.4	21.8	10.6	5	10.1	6	85.2	42.6	29	6.2	90	141.1	56.5	124.2	60.3	82.5
	10	100.9	36.5	63.1	57.6	99.7	68.7	70.6	110.7	150.5	64.8	53.2	37.6	25.1	25.1	42.7	94.7	31.8	27.2	18.4	56.3	3.6	8.4	7.2	3.7	11.1	47.6	14.6	11.7	16.5	9.9	129.9	67.3	81.2	48.1	124.5	180.1	93.2	118.8	135.6	77.6
	11	114.5	87.6	107.3	123.6	155.5	108.4	104	149.5	264.5	107.3	100.7	67.4	28.1	49.8	97.8	128.1	53.5	46.6	46.4	88.5	10.2	17.7	20.6	15.6	26.9	58.9	31.1	40.6	23.7	23	174.1	170.8	180.3	185.6	226.8	207.2	159.3	219.7	353.4	129.2
	12	146.7	145.3	150.4	206.1	172.4	185.1	180.3	422.8	412.8	175.6	165.5	109.7	63	170.4	164.4	185.4	98	78.7	106.2	114.1	16.8	28.7	34.5	20	32.1	60.1	33.6	57.4	58	12.9	221.2	237.5	172.3	183.6	338.1	367.5	142	565.8	411.3	177.5
	13	408.6	444.7	421.6	523.9	478.7	460.3	429.7	807.8	639.6	429.7	381.8	225.1	158.4	329.1	299.5	331	199.1	165.2	208.1	226.9	24.8	46.6	46.8	38.8	39.5	41.2	40.8	71.9	91.3	30.9	551.2	647.7	324.1	451.2	582.6	614	639.1	525.7	544.3	388.8
	14	538.7	605.6	525.3	696.3	571.7	537.8	630.5	1010.1	728.8	573.7	463.6	268.7	212	319.7	325.4	345.5	242	191.9	204.8	201.5	65.1	82.7	82.5	64.7	51.6	112.5	85.8	105.2	126.7	54.6	727	808.6	636.2	705.3	706.6	725.9	839.1	635.5	721.8	528.4
	15	707.6	724.2	661.5	895.3	747.2	654.4	871.3	1267.6	933.7	730.6	628.7	324.4	245.2	410.9	326.7	410.9	254.9	240.9	244.5	249.9	150.9	147.9	119.5	94.6	108.1	268.9	151.2	124.2	180.3	104	891	945.3	874.1	896.6	917.4	945.3	1079.9	786.4	1108.1	744.7
	16	877.7	942.6	766.7	1036.5	849.7	819.1	1140.4	1424.7	1139.5	948.3	683.5	455.7	352	373.1	438.6	497	354.8	346.1	350.7	330.5	366.4	211.5	135.4	136.3	178.4	311.2	185.1	162.6	218.4	158.7	993.9	1107.1	1005.7	1013.1	928.2	823.8	1124	884.5	1193.4	878.1
	17	924.9	1142.4	906	1309.4	852.1	849.4	1464	1597.9	1437.9	946.7	812.8	591.4	404.3	444.3	506.1	547	403.9	385.2	419	353.1	379.1	251.6	148.6	156.3	165.7	337.6	236.3	222.3	230	161.9	1230	1502.7	1242.8	1383.8	1193.3	1207.4	1378.6	1127.6	1458	991.6
	18	965.6	1148.9	1024	1449.9	975.6	872.9	1461.6	1855.7	1591.8	1044.4	867.6	762.9	554.4	468.1	640.4	627.1	522.2	569.1	597.7	566.6	298.4	341.2	173.6	230.4	240.2	478.7	353.2	275.2	303.6	305.1	1391.9	1671.4	1566.3	1721.4	1557.6	1795.9	1966.5	1620.9	1925	1672.6
	19	1317.1	1199.7	1397.3	1339	1337.6	1848.6	1375.2	1513.1	2084.4	1425.7	1108.2	981.8	731.3	627.3	836.6	823.7	694.3	753.5	788.1	753.4	362.8	411.9	219.1	286.2	297.2	566.8	425.4	337.8	369.2	370.6	1193.9	1909.5	1900.2	1962.3	1828.8	1930		1937.7	1948.8	1968.2
	20	1875.3	1742.8	1499.3	1251.2	1426	1583.2	1614.6	1626.3		1551.8	1311.5	1363.2	1147.8	979.6	1172.9	1050.9	909.4	934.6	959.9	918.1	501.7	535.2	387.2	341.2	427.3	641.2	643.8	422.8	433.8	465.1	1495.4	1990.7	1926.9	2157	2511.2	2441.9		2349.1		1844.3
	21	2234.7	1957	2004.7	1719.9	2090	1973.2	1958.3	1850.2		1765.2	1421.4	1853.2	1182.2	1166.6	1216.5	1285.8	1077.1	1009.3	1121.6	822.9	782.7	815.4	489.3	504.6	535.6	868.9	936	666.3	544.4	673.7	1823.7	2235.9	2203.9							2310.3
	22				1973.2				2129.9			1563.6	1959.2	1404	1376	1591.4	1532.5	1287.9	1423.7	1263.4	926.4	971.3	802.7	592.6	621.5	630	1078.8	1033.2	748.8	576.9	723.2	2249.3
	23											2057.7		1671.8	1708.3	1834.6	1906.8	1485.6	1756.3	1407.1	949	1279.2	1120.2	978.8	756	853.4	1309	1387.3	919.2	732.1	1072.7
	24													1731.7	2013.2	1871.2		1564	1770	1943.5	2032.9	1501.1	1603.2	1516.4	1155.7	1070.1	1754.9	1625	1256.2	1155.6	1621.4
	25													2127.9		2555.9		2186.6	2527.9	2415.1		2142.8	1989	1388.8	1762.4	2032.2	2012.4	2219.2	1730.1	1249.1	2057.1
	26																							1872	2183.2				2063.4	1860.3
	27																							2086.3						2223.1
2way-ANOVA		Anti-PDL1 vs. Anti-PDL1+Inosine
	P value	<0.0001
Survival Curves
	days	IgG Control	Inosine	Anti PDL1	Anti PDL1+Inosine
	21	1	1
	21	1	1
	21		1
	21		1
	21	1	1
	22	1	1
	22	1	1
	22	1	1
	22	1	1
	22	1
	23	1	1	1
	23	1		1
	24			1
	24			1
	24			1
	25			1
	25			1	1
	25			1	1
	25			1	1
	25			1	1
	25				1
	26				1
	26				1
	27				1
	27				1
	27				1
Log-rank (Mantel-Cox) test		Anti-PDL1 vs. Anti-PDL1+Inosine
	P value	0.0018

## Sheet: Fig 6b
Tumore Volume (mm3)
	Days	Control 1	Control 2	Control 3	Control 4	Control 5	Control 6	Control 7	Control 8	Control 9	Control 10	Inosine 1	Inosine 2	Inosine 3	Inosine 4	Inosine 5	Inosine 6	Inosine 7	Inosine 8	Inosine 9	Inosine 10	Pmel 1	Pmel 2	Pmel 3	Pmel 4	Pmel 5	Pmel 6	Pmel 7	Pmel 8	Pmel 9	Pmel 10	Pmel+Inosine 1	Pmel+Inosine 2	Pmel+Inosine 3	Pmel+Inosine 4	Pmel+Inosine 5	Pmel+Inosine 6	Pmel+Inosine 7	Pmel+Inosine 8	Pmel+Inosine 9	Pmel+Inosine 10
	7	51.3677	109.258	135.843	155.913	318.18	155.484	256.258	99.3262	205.417	183.685	174.414	53.3562	106.706	144.144	44.5801	163.047	106.142	146.62	118.264	123.332	92.0228	267.375	173.179	254.939	283.173	177.931	248.003	123.835	158.919	230.649	196.196	282.65	183.203	262.871	154.028	325.988	191.356	313.878	217.863	221.046
	8	100.077	135.759	191.557	207.96	398.661	207.567	293.408	145.918	257.71	227.766	265.145	128.518	167.174	210.263	115.453	196.079	2.72896	187.433	150.24	109.258	178.252	334.268	245.257	289.575	354.365	224.954	334.268	180.728	230	301.815	249.931	344.004	286.584	358.165	204.463	336.734	256.38	333.152	301.815	271.311
	9	166.134	197.167	269.996	248.003	447.837	286.584	378.527	207.96	305.225	274.959	388.927	177.494	210.436	238.54	188.155	245.307	341.172	226.772	187.813	133.949	262.585	390.469	347.249	347.995	404.918	290.208	399.934	233.497	288.834	374.25	304.537	425.075	407.773	413.72	288.834	420.13	333.89	422.523	363.243	348.566
	10	246.626	374.5	383.304	346.151	505.419	383.06	454.877	305.06	385.258	378.701	527.155	542.177	525.616	428.368	324.113	327.777	360.659	262.426	210.516	175.43	344.897	451.011	420.784	444.843	504.555	394.212	492.943	329.57	344.897	440.724	374.822	530.309	530.038	450.478	359.574	455.221	445.25	514.39	444.843	477.851
	11	347.481	478.686	575.907	584.289	663.67	530.038	556.975	452.143	497.345	477.795	704.306	613.051	578.193	570.81	369.973	463.24	601.389	523.798	372.557	271.566	420.13	519.351	512.428	523.798	579.251	524.085	606.486	444.843	490.225	523.798	519.384	591.196	634.418	573.735	462.134	524.942	555.521	611.339	530.703	564.331
	12	467.738	650.968	684.068	776.223	926.781	613.051	691.949	613.208	650.968	616.679	906.048	729.018	612.351	625.933	473.256	560.617	641.847	553.19	432.956	331.023	490.225	626.872	574.34	644.236	663.67	636.346	700.618	565.494	582.229	673.674	589.699	667.518	706.969	678.697	575.907	601.318	641.173	682.227	594.248	706.135
	13	623.385	841.452	877.293	861.617	1081.09	802.314	743.608	839.957	1107.1	756.092	1129.38	995.904	916.623	803.156	695.102	779.906	843.074	733.2	602.662	415.545	503.718	692.49	692.49	765.396	807.272	737.027	709.638	643.799	689.585	753.711	691.442	697.416	786.5	769.7	643.799	665.028	706.969	780.208	667.644	809.673
	14	856.544	1008.83	1015.9	1167.2	1467.8	1184.24	1004.96	1286.59	1486.94	1111.38	1436.71	1395.66	1286.59	1087.39	916.303	1111.38	1126.77	887.068	754.285	532.555	656.485	811.668	812.747	843.074	975.204	974.505	880.256	871.772	889.744	756.756	756.654	792.792	887.133	859.625	728.091	784.621	759.909	824.252	770.532	922.943
	15	1117.12	1191.33	1253.83	1350.01	1738.12	1581.73	1289.35	1643.76	1858.67	1377.19	1571.39	1614.73	1825.2	1218.31	1164.33	1309.41	1465.93	1054.24	945.252	785.859	766.087	905.561	1067.74	993.414	1157.22	1079.39	1075.82	972.011	1035.57	990.288	839.957	871.772	972.011	918.258	815.512	874.066	841.452	889.744	808.353	973.14
	16	1449.98	1490.12	1488.37	1667.16	1788.35	1817.83	1431.56	1893.3	1907.1	1719.59	1924.92	2030.38	1984.15	1347.48	1418.87	1554.75	1647.69	1410.49	1175.52	1089.1	856.544	1038.29	1191.33	1157.22	1300	1267.17	1254.73	1085.66	1215.32	1115.71	951.981	1020.18	1111.38	1012.57	893.635	1003.68	818.663	921.518	926.249	1007.59
	17	1709.1	1803.47	1740.84	1958.3	1897.84	1981.87	1747.14	2118.05	2074.89	2039.32	2243.06	2133.49	2271.72	1677.84	1653.78	1887.76	1824.44	1552.73	1383.22	1476.86	1020.18	1191.33	1287.86	1308.38	1458.74	1461.92	1269.92	1209.8	1401.02	1283.22	1023.43	1121.25	1188.8	919.077	1021.58	1078.27	936.438	1023.56	1039.27	1191.33
	18	1828.96	1876.87	1871.64	2204.61	1914.03	2020.29	1876.87							2090.45	2166.74	2230.24		1865.14	1576.52	1772.01	1055.81	1456.59	1445.64	1346.11	1697.93	1637.65	1562.31	1402.6	1637.65	1525.8	1089.73	1246.08	1221.82	1013.67	1123.2	1207.32	1054.19	1218.75	983.385	1316.77
	19	2157.89	2084.39	1946.67				2181.6											2169.74	1917.59	2012.4	1269.43	1685.11	1697.93	1633.97	1839.59	1757.48	1801.8	1635.7	1873.25	1673.59	1203.96	1322.83	1388.5	1151.36	1176.43	1267.5	1205.31	1283.22	1055.41	1651.1
	20			2146.21																		1475.27	1895.42	1798.83	1697.93	1935.14	1892.76	2030.38	1970.31	1850.25	1959.09	1306.16	1463.98	1521.95	1232.9	1332.61	1350.32	1386.25	1401.02	1224.51	1957.01
	21																					1733.26	1970.48	2146.03	1839.59	1957.01	2169.74			1936.17		1404.22	1612.75	1586.96	1377.19	1465.93	1534.88	1656.67	1674.78	1407.34	2181.6
	22																					1932.71	2101.1		2066.47	2181.6				2128.93		1549.18	1746.8	1747.14	1471.54	1538.87	1782.52	2032.84	1924.92	1651.1
	23																															1740.24	1991.89	1981.87	1633.42	1691.87	2066.34			1981.87
	24																															2061.34			1939.48	1928.67
2way-ANOVA		Anti-PDL1 vs. Anti-PDL1+Inosine
	P value	0.0091
Survival Curves
	days	Ctrl	Inosine	Pmel	Pmel+ Inosine
	17	1		0	0
	17	1		0	0
	17	1	1	0	0
	18	1	1	0	0
	18	1	1	0	0
	18	1	1	0	0
	18	1	1	0	0
	19	1	1	0	0
	19	1	1	0	0
	19		1
	20	1		0	0
	20		1	1	0
	20		1	1	0
	20			1	0
	21			1	0
	21			1	0
	21				1
	22			1	0
	22			1	0
	22			1	0
	22			1	0
	22			1	0
	22				1
	22				1
	23				1
	23				1
	23				1
	23				1
	24				1
	24				1
	24				1
Log-rank (Mantel-Cox) test		Anti-PDL1 vs. Anti-PDL1+Inosine
	P value	<0.0001

## Sheet: Fig 6c
Tumore Volume (mm3)
	Days	Control 1	Control 2	Control 3	Control 4	Control 5	Control 6	Control 7	Control 8	Control 9	Control 10	Control 11	Control 12	Control 13	Control 14	Control 15	Control 16	Control 17	Control 18	Control 19	Control 20	Inosine 1	Inosine 2	Inosine 3	Inosine 4	Inosine 5	Inosine 6	Inosine 7	Inosine 8	Inosine 9	Inosine 10	Inosine 11	Inosine 12	Inosine 13	Inosine 14	Inosine 15	Inosine 16	Inosine 17	Inosine 18	Inosine 19	Inosine 20	CAR-T+Inosine 1	CAR-T+Inosine 2	CAR-T+Inosine 3	CAR-T+Inosine 4	CAR-T+Inosine 5	CAR-T+Inosine 6	CAR-T+Inosine 7	CAR-T+Inosine 8
	6	129.168	129.168	105.456	119.548	104.626	107.9	116.574	117.412	108.455	95.6134	130.329	146.016	153.914	105.456	131.575	114.15	123.088	127.196	139.922	107.628	114.885	106.142	103.11	98.5608	103.708	112.208	143.919	107.659	156.855	118.951	119.468	100.1	123.935	125.855	151.763	112.208	117.412	106.964	154.794	130.458	89.2663	112.208	144.472	119.548	144.472	125.022	136.216	109.175
	7	92.4955	81.9	94.8875	85.0637	123.935	87.4598	73.6627	87.177	85.7709	59.3965	97.3814	81.4237	132.945	104.144	92.8013	94.0118	89.7	114.885	91.3952	91	111.683	94.6764	140.575	87.177	108.09	94.9	109.258	107.659	129.447	111.683	112.52	90.3791	106.862	70.4704	110.205	104.626	106.862	96.0289	125.565	98.8	102.792	82.524	92.0228	103.708	109.551	97.3814	109.816	80.6
	8	123.332	113.724	118.273	108.202	119.043	115.394	137.923	105.169	92.8013	86.2618	101.238	141.873	176.783	115.394	128.519	121.278	136.469	133.469	131.196	119.548	116.402	87.1	108.127	87.3964	122.304	106.849	121.643	118.273	164.775	127.697	85.8	133.719	85.825	120.673	81.1538	132.139	136.98	134.784	121.121	125.84	91	91.142	87.1	103.708	102.644	83.6508	118.264	81.9
	9	95.5282	84.8994	86.151	97.5	108.202	116.854	127.296	104.626	92.4955	85.8	116.402	130.458	147.888	96.2	119.953	97.8656	97.0445	110.889	91.9714	102.248	109.175	88.4	97.0445	88.4	112.486	93.6	143.919	106.964	141.249	141.249	113.724	104.144	88.6449	89.8934	101.593	100.086	140.227	110.11	87.4598	113.724	111.012	97.5	83.6508	76.9616	88.6579	97.5	104.626	84.5
	10	91.9714	99.8317	110.5	115.394	128.986	132.132	136.216	93.3239	100.672	91.9714	123.332	104.876	152.727	138.537	104.626	101.238	130.559	106.964	139.922	109.175	102.248	91.9714	111.683	120.673	112.208	98.8	141.249	117.975	111.683	114.829	119.043	105.497	104	104	106.964	85.8	136.98	114.829	144.81	122.822	118.273	93.639	91.3952	104.144	106.849	105.169	129.447	111.683
	12	106.964	102.644	119.517	124.338	155.376	130.559	123.332	121.306	116.064	113.256	121.306	132.132	153.86	125.618	121.643	113.256	118.315	117.412	122.45	117.412	139.379	100.787	111.683	106.142	115.299	98.8	145.119	122.45	110.691	134.695	171.366	114.964	153.86	119.776	123.332	97.0195	159.91	116.402	100.086	150.438	82.6675	74.763	96.0289	69.498	92.2522	87.9138	96.4049	79.0733
	13	135.158	157.48	132.132	118.315	141.692	102.7	193.745	153.504	123.552	142.999	116.854	132.132	131.779	113.1	131.196	139.922	127.079	110.691	115.781	129.447	134.695	110.691	88.583	105.169	112.259	88.6579	139.922	106.862	139.942	154.794	135.759	102.379	157.48	116.854	110.889	115.24	179.558	105.169	115.394	221.982	116.757	98.6331	112.52	102.792	113.933	94.6764	99.3262	106.964
	14	157.614	191.693	164.736	119.776	130.458	118.315	210.602	144.144	135.759	109.551	141.692	133.705	149.76	128.54	128.4	147.917	118.273	115.781	114.885	131.779	145.19	99.8317	110.11	115.781	135.278	91.0541	139.379	165.11	118.273	183.475	167.619	130.458	162.864	152.859	135.444	94.9	181.621	130.458	141.189	213.999	89.7	91.0541	86.5613	74.763	83.6508	81.9	74.9112	85.8
	15	196.196	191.411	153.937	138.537	183.685	168.338	314.683	160.983	177.405	148.989	154.794	135.35	140.227	151.657	96.0289	132.912	128.887	136.656	110.11	149.76	141.189	137.569	110.11	177.957	128.986	116.757	189.954	176.783	171.302	201.596	203.84	160.598	179.899	148.43	152.727	139.379	256.09	171.904	163.908	381.116	92.3	81.4694	104.626	84.8994	106.964	89.1015	87.177	93.4835
	16	204.381	239.512	128.887	143.606	187.813	170.352	293.408	181.21	181.21	146.016	165.907	141.692	139.942	147.862	128.827	185.145	110.907	149.916	153.914	174.653	156.729	130.458	147.054	135.759	136.848	104.05	198.058	198.414	216.403	262.062	227.229	151.632	169.905	143.441	170.394	117.412	269.1	198.414	160.598	326.144	86.1479	75.8129	99.3262	70.4205	91.9714	63.18	85.8	89.2663
	17	256.258	329.472	162.683	155.376	246.404	186.745	381.78	268.228	211.484	159.91	149.76	168.338	160.992	189.622	165.11	230	113.933	196.196	131.196	207.96	163.047	106.63	159.91	165.907	144.81	112.486	182.074	215.388	206.785	282.331	258.979	213.999	159.184	153.504	190.27	139.942	340.759	259.511	188.942	513.864	92.3905	90.6188	86.5613	79.223	76.1597	81.1538	63.4234	77.4082
	19	358.165	429.011	264.753	197.065	357.496	254.8	666.79	286.726	268.228	243.855	239.512	176.783	185.896	207.884	175.901	282.88	136.848	207.084	194.763	319.488	181.621	195.582	239.916	226.772	173.903	164.468	229.133	246.404	267.667	364.429	304.494	226.772	236.344	271.311	228.055	203.082	408.38	270.088	236.964	631.238	88.4	69.4637	72.4142	80.2714	87.4598	70.0695	81.1512	94.2074
	20	441.093	551.117	218.771	238.044	381.116	330.387	810.95	299.059	338.441	304.194	329.472	247.156	231.094	307.308	202.124	370.703	142.272	227.802	191.411	342.655	205.417	124.338	233.297	281.904	160.992	162.864	281.568	377.919	286.726	463.32	358.392	303.713	318.373	292.079	310.467	222.815	527.521	349.44	301.815	700.618	94.2074	82.4023	83.2	78.1102	78	83.2	90.9792	78
	21	546.366	604.284	285.742	291.341	451.011	426.291	890.579	361.81	370.703	371.943	396.13	305.225	262.132	376.064	221.212	374.822	179.558	234	207.96	424.249	245.307	152.05	273.32	347.995	187.433	191.693	296.192	392.284	339.456	457.2	395.416	398.242	348.388	299.52	333.152	254.939	634.248	415.544	308.305	845.713	72.6211	64.233	79.7987	90.6188	68.2198	75.479	72.4142	79.9053
	22	666.79	712.812	356.985	306.877	526.205	436.625	1159.54	344.897	413.388	440.128	510.014	349.44	269.568	354.415	256.277	476.733	178.913	242.039	209.19	423.051	267.667	151.632	353.144	351.407	226.772	218.808	326.552	421.139	405.396	479.74	436.256	399.934	401.215	390.607	348.566	274.95	736.786	488.592	335.662	1056.57	76.6771	88.4	87.9138	81.4694	88.583	88.4	79.3	86.5613
	23	802.314	896.969	477.139	383.304	788.486	558.963	1436.71	551.828	622.159	566.8	546.772	486.033	270.088	429.312	264.819	497.458	193.745	404.352	285.334	560.617	311.391	219.128	444.843	401.46	286.726	268.795	420.13	514.609	492.943	665.44	535.135	508.122	494.27	430.612	530.309	390.728	818.813	532.555	399.934	1191.33	116.402	79.223	83.8562	102.644	98.4256	81.4694	87.9138	105.391
	24	823.345	1055.81	572.714	402.688	714.289	521.041	1606.63	504.402	658.045	546.366	603.832	563.16	360.231	549.967	413.27	560.617	210.436	340.317	342.655	560.617	398.242	205.417	432.947	506.147	276.324	271.566	492.765	603.2	514.95	673.035	578.193	575.078	618.209	529.372	539.361	410.742	1021.58	582.229	540.231	1300.62	102.245	116.402	90.9792	125.855	118.951	90.5622	94.9442	99.099
	26	894.01	1232.9	814.086	592.8	863.255	863.255	1825.9	704.306	763.586	861.617	755.785	753.659	443.964	779.768	459.064	720.371	238.313	613.431	428.368	627.569	521.708	243.783	528.154	565.151	390.728	376.139	588.802	732.278	647.151	1001.47	663.67	852.581	825.552	691.949	722.84	572.444	1259.38	691.6	742.025	1532.3	147.054	117.412	148.599	171.302	141.189	100.086	81.1538	157.614
	27	953.85	1435.92	871.416	624	976.062	1035.39	1718.07	747.553	921.024	980.928	843.074	782.924	495.921	816.4	549.081	784.621	254.939	783.506	448.962	631.238	622.159	279.057	887.133	739.235	482.285	461.51	755.04	786.5	687.96	1302.86	854.377	1081.98	888.093	861.617	821.883	767.624	1540.62	776.156	764.225	1541.85	131.04	126.708	122.45	201.976	152.727	92.0228	106.437	162.578
	28	970.224	1391.23	1012.29	821.69	954.631	1049.87	1835.58	921.212	1160.02	1072.5	858.88	978.432	594.173	1006.84	624	898.803	264.819	756.017	592.8	805.376	681.67	298.569	955.903	982.702	530.309	488.049	834.929	932.495	726.325	1419.24	920.465	1060.62	950.092	913.536	847.974	773.952	1647.69	877.293	880.589	1463.98	173.563	121.121	154.791	199.331	220.191	88.4	88.4	173.3
	29	1065.86	1530.04	1257.98	968.086	1134.38	1247.3	1981.87	829.985	1393.12	1265.47	1289.34	1124.69	684.975	1112.54	703.31	1091.29	305.06	951.665	768.83	941.262	786.5	365.393	1058.25	1053.01	687.08	611.098	878.53	1029.38	799.084	1614.73	1099.04	1250.87	1205.57	1140.64	991.946	821.69	1906.5	1060.38	1081.09	1623.08	193.106	201.596	157.614	291.341	212.327	92.8013	113.703	195.582
	31	1298	1738.35	1633.04	1419.14	1546.69	1561.65	1961.4	964.647	1581.73	1388.94	1606.19	1471.06	970.445	1251.83	966.383	1436.72	410.742	1007.44	898.803	1255.3	1067.74	616.749	1318.2	1223.31	773.955	742.41	994.102	1376.14	930.617	2191.08	1520.37	1370.42	1511.54	1468.01	1315.3	955.903	2401.54	1239.31	1263.29	1936.31	242.039	236.964	260.325	436.606	317.29	99.099	109.816	328.669
	33	1833.8	2447.54	1885.52	2082.6	2089.56	1819.51	2401.85	918.258	2439.68	1614.73	1913.28	1833.06	1243.01	1753.24	1263.09	1751.04	565.714	1405.42	975.204	1497.37	1326.99	598	1534.95	1517.72	849.139	837.018	1276.09	1696.74	1205.31	2871.45	1959.8	1634	2129.94	2096.49	1726.47	1186.25	2995.45	1323.96	1624.07	2420.85	333.89	310.041	352.236	537.582	377.919	155.987	133.925	502.151
	34	1833.8	2447.54	1740.84	2298.71	2486.59	1885.52	2521.93	1078.27	2399.25	1673.73	1809.17	1962.46	1037.14	1851.84	1312.63	2027.15	582.4	1531.22	893.635	1607.51	1558.1	670.85	2247.99	1906.5	1088.03	991.478	1669.46	2008.49	1661.82	3264.62	2289.66	1847.68	2129.94	2096.49	1597.46	1178.12	2995.45	1323.96	1554.51	2363.62	363.243	368.975	318.823	553.19	421.139	124.898	113.195	523.517
	35	1833.8	2447.54	2059.5	2629.22	2486.59	1885.52	2722.53	1289.34	2399.25	1673.73	2217.17	2647.49	1271.42	1844.62	1763.22	2239.64	658.045	1764.16	966.383	1884.33	1671.49	671.913	2247.99	1906.5	1205.57	1122.27	1873.25	2403.96	1661.82	3264.62	2289.66	1847.68	2129.94	2096.49	1959.09	1266.45	2995.45	1323.96	1917.59	2671.31	413.72	374.25	384.592	655.2	484.38	127.705	103.11	670.761
	36	1833.8	2447.54	2059.5	2629.22	2486.59	1885.52	2722.53	1289.34	2399.25	1673.73	2217.17	2647.49	1444.72	2216.86	1788.35	2563.49	732.278	1973.89	1221.82	2281.51	1906.5	892.045	2247.99	1906.5	1235.52	1144	1873.25	2403.96	1661.82	3264.62	2289.66	1847.68	2129.94	2096.49	2066.47	1527.13	2995.45	1323.96	1917.59	2671.31	426.849	485.728	444.843	805.376	614.272	93.4835	117.975	610.02
	37	1833.8	2447.54	2059.5	2629.22	2486.59	1885.52	2722.53	1289.34	2399.25	1673.73	2217.17	2647.49	1365	2534.97	1788.35	2563.49	887.133	1908.9	1316.77	2396.87	1902.34	786.5	2247.99	1906.5	1279.04	1238.35	1873.25	2403.96	1661.82	3264.62	2289.66	1847.68	2129.94	2096.49	2341.12	1685.11	2995.45	1323.96	1917.59	2671.31	570.81	486.592	516.23	827.868	786.5	133.925	139.314	782.746
	40	1833.8	2447.54	2059.5	2629.22	2486.59	1885.52	2722.53	1289.34	2399.25	1673.73	2217.17	2647.49	1365	2534.97	1788.35	2563.49	1132.86	2784.45	1471.72	3565.47	2935.3	1013.9	2247.99	1906.5	1844.62	1819.51	1873.25	2403.96	1661.82	3264.62	2289.66	1847.68	2129.94	2096.49	3005.6	2385.77	2995.45	1323.96	1917.59	2671.31	676.26	614.272	703.04	937.614	621.37	138.28	133.925	1038.45
	41																																									790.799	629.254	695.102	1099.03	644.236	144.835	90.5622	1097.98
	42																																									803.156	608.625	777.082	1215.32	750.268	127.705	103.11	1147.52
	43																																									811.668	711.652	767.999	1216.13	759.283	127.296	112.52	1182.58
	44																																									776.356	736.786	840.224	1306.65	753.659	135.924	124.898	1226.83
	46																																									861.02	962.783	986.594	1428.58	841.352	174.653	141.92	1298
	47																																									877.748	942.863	952.867	1478.41	952.867	163.908	131.575	1188.79
	48																																									949.503	1108.22	1370.54	1944.47	986.656	199.572	170.402	1418.87
	49																																									1235.35	1269.43	1312.03	2140.52	1071.59	214.032	146.964	1593.76
	50																																									1318.2	1434.93	1557.27	2329.6	1180.06	291.059	246.646	1567.72
	51																																									1437.92	1437.92	1709.1	2329.6	1227.26	254.268	191.1	1581.1
	53																																									1623.08	1646.19	1591.3	2348.68	1610.38	294.345	224.457	1814.18
	54																																									1657.74	1771.15	1913.28	2817.88	1782.08	381.588	272.607	1778.16
	55																																									1944.47	2050.8	1913.28	2817.88	2098.6	393.588	266.116	2112.65
	56																																									2265.8	2403.96	1913.28	2817.88	2405.58	388.438	315.544	2150.52
2way-ANOVA		CAR-T vs. CAR-T+Inosine
	P value	<0.0001
Survival Curves
		Days	Ctrl	Inosine	CAR-T+Inosine	CAR-T
		33	1
		35	1
		34	1
		35	1
		34	1
		35	1
		37	1
		36	1
		40	1
		41	1
		40		1
		34		1
		41		1
		35		1
		34		1
		34		1
		33		1
		40		1
		33		1
		35		1
		49			1
		54			1
		54			1
		55			1
		56			1
		56			1
		56			0
		56			0
		41				1
		48				1
		49				1
		50				1
		51				1
		53				1
		53				1
		53				1
		54				1
		56				1
Log-rank (Mantel-Cox) test		CAR-T vs. CAR-T+Inosine
	P value	0.0111
[truncated: 27 more columns]
