# Supplementary material for: Inosine is an alternative carbon source for CD8+-T-cell function under glucose restriction
Source: Nat Metab. 2020 Jun 15;2(7):635–47. doi: 10.1038/s42255-020-0219-4 (PMC7371628; doi:10.1038/s42255-020-0219-4)
Supplement: Source Data Extended Data Fig. 1 — Statistical Source Data [file 42255_2020_219_MOESM12_ESM.xlsx]

## Sheet: Extended Data Figure 1a
Relative Value to control (%)	PM-P1	A1	A2	A3	A4	A5	A6	A7	A8	A9	A10	A11	A12	B1	B2	B3	B4	B5	B6	B7	B8	B9	B10	B11	B12	C1	C2	C3	C4	C5	C6	C7	C8	C9	C10	C11	C12	D1	D2	D3	D4	D5	D6	D7	D8	D9	D10	D11	D12
		0.452717	1.22891	-1.68183	1.42296	91.4618	106.598	-1.29373	73.9974	97.8655	3.9456	0.840816	1.42296	41.2031	55.7568	-3.04017	110.285	91.2678	98.4476	-3.42827	-3.23422	-6.14496	-4.59256	-5.36876	-2.84612	-1.09968	-0.129431	-2.65207	-2.65207	91.0737	0.452717	0.840816	-4.39852	-1.87587	-5.17471	1.61701	8.40874	5.69205	2.39321	0.452717	2.58726	4.13965	42.7555	11.7076	0.840816	1.03486	-3.04017	-4.01042	-0.129431
	PM-P2	A1	A2	A3	A4	A5	A6	A7	A8	A9	A10	A11	A12	B1	B2	B3	B4	B5	B6	B7	B8	B9	B10	B11	B12	C1	C2	C3	C4	C5	C6	C7	C8	C9	C10	C11	C12	D1	D2	D3	D4	D5	D6	D7	D8	D9	D10	D11	D12
		100	2.2173	0	-5.76497	-3.10421	-3.10421	-2.66075	2.66075	1.77384	3.99113	2.66075	-0.443459	1.77384	4.43459	0	-0.886918	1.77384	3.99113	0	7.09534	1.33038	4.43459	3.54767	8.86918	-0.443459	-2.2173	0.443459	-0.886918	-3.54767	-0.886918	-1.77384	-1.77384	5.76497	-0.886918	0	4.87805	0.886918	1.77384	-0.886918	2.2173	0.886918	-3.10421	-5.32151	-1.33038	-2.2173	-1.33038	7.98226	7.5388
[truncated: 48 more columns]

## Sheet: Extended Data Figure 1c
Percentage survival (%)		Glucose free	Glucose	Inosine
	replicate 1	33.5	68.3	61.3
	replicate 2	26.4	61.2	54.5
	replicate 3	24.5	55.4	69.3
	replicate 4	9.5	59.6	59.2
unpaired two-tailed Student's t test
P value	Glucose free vs. Inosine	0.0007

## Sheet: Extended Data Figure 1d
Percentage of tumor cell killing (%)	E:T=10:1	Glucose	Glucose free	Inosine
	replicate 1	15.9	7.92	26.2
	replicate 2	15.07	7.92	27.48
	replicate 3	16.04	7.95	26.51
	replicate 4	16.57	8.03	24.78
	E:T=5:1	Glucose	Glucose free	Inosine
	replicate 1	7.96	6.62	23.85
	replicate 2	14.29	5.32	22.35
	replicate 3	10.68	1	22.93
	replicate 4	11.61	4.56	23.96
unpaired two-tailed Student's t test		Glucose free vs. Inosine
P value	E:T=10:1	5.4346e-08
	E:T=5:1	5.60395e-06

## Sheet: Supplementary Figure 1e
Percentage of effector molecule (%)	Granzyme B	Glucose free	Glucose	Inosine
	replicate 1	3.4	31.2	31.2
	replicate 2	5.2	24.3	23.5
	replicate 3	2.4	16.7	22.5
	replicate 4	3.2	17.3	19.5
	TNF-𝛼	Glucose free	Glucose	Inosine
	replicate 1	2.3	17.2	18.3
	replicate 2	2.22	15.9	21.3
	replicate 3	3.97	14.4	12.5
	replicate 4	1.37	13.9	19.3
	IFN-𝛾	Glucose free	Glucose	Inosine
	replicate 1	2	16.5	16.3
	replicate 2	4.1	16.3	17.4
	replicate 3	2.3	11.6	25.9
	replicate 4	5.2	23.8	19.4
unpaired two-tailed Student's t test		Glucose free vs. Inosine
P value	Granzyme B	0.0002
	TNF-𝛼	0.0002
	IFN-𝛾	0.0004
