# Supplementary material for: Inosine is an alternative carbon source for CD8+-T-cell function under glucose restriction
Source: Nat Metab. 2020 Jun 15;2(7):635–47. doi: 10.1038/s42255-020-0219-4 (PMC7371628; doi:10.1038/s42255-020-0219-4)
Supplement: Source Data Extended Data Fig. 2 — Statistical Source Data [file 42255_2020_219_MOESM13_ESM.xlsx]

## Sheet: Extended Data Figure 2a
Percentage survival (%)		Glucose free	Glucose	Adenosine
	replicate 1	22.1	66.9	9.3
	replicate 2	19.3	71.4	28.9
	replicate 3	14.2	59.4	3.6
	replicate 4	9.4	73.2	11.5
	replicate 5	31.1	69.3	21.3
	replicate 6	11.3	61.4	10.1
unpaired two-tailed Student's t test
P value	Glucose free vs. Adenosine	0.4668

## Sheet: Extended Data Figure 2b
Percentage of tumor cell killing (%)	E:T=10:1	Glucose	Glucose free	Adenosine
	replicate 1	28.16	20.65	12.5
	replicate 2	29.52	15.13	11.24
	replicate 3	33.77	8.79	11.33
	E:T=5:1	Glucose	Glucose free	Adenosine
	replicate 1	21.82	10.06	11.78
	replicate 2	24.9	7.53	10.51
	replicate 3	21.19	9.88	9.52
unpaired two-tailed Student's t test		Glucose free vs. Adenosine
P value	E:T=10:1	0.410667
	E:T=5:1	0.238466

## Sheet: Extended Data Figure 2c
Percentage of effector molecule (%)	Granzyme B	Glucose free	Glucose	Adenosine
	replicate 1	4	20.2	1.59
	replicate 2	4.7	19.3	0.9
	replicate 3	0.5	28.4	4.7
	replicate 4	3.2	27.3	2.7
	TNF-𝛼	Glucose free	Glucose	Adenosine
	replicate 1	7	21.4	2.9
	replicate 2	3.5	19.4	1.08
	replicate 3	0.6	14.2	2.5
	replicate 4	3.2	28.5	5.2
	IFN-𝛾	Glucose free	Glucose	Adenosine
	replicate 1	2.1	18.4	1.03
	replicate 2	0.27	19.2	2.9
	replicate 3	4.2	21.4	4.2
	replicate 4	9.3	25.3	8.4
unpaired two-tailed Student's t test		Glucose free vs. Adenosine
P value	Granzyme B	0.6305
	TNF-𝛼	0.6906
	IFN-𝛾	0.9495

## Sheet: Extended Data Figure 2d
Percentage survival (%)		Inosine	Inosine+Adenosine
	replicate 1	82.6	7.2
	replicate 2	67.4	4.6
	replicate 3	69.5	7.2
	replicate 4	71.7	11.5
	replicate 5	74.5	2.6
	replicate 6	68.4	5.7
unpaired two-tailed Student's t test
P value	Inosine vs. Inosine+Adenosine	2.15037e-10
