# Supplementary material for: Inosine is an alternative carbon source for CD8+-T-cell function under glucose restriction
Source: Nat Metab. 2020 Jun 15;2(7):635–47. doi: 10.1038/s42255-020-0219-4 (PMC7371628; doi:10.1038/s42255-020-0219-4)
Supplement: Source Data Extended Data Fig. 3 — Statistical Source Data [file 42255_2020_219_MOESM14_ESM.xlsx]

## Sheet: Extended Data Figure 3a
Uptake (pmol/min/million cells)		Adenosine	Inosine
	replicate 1	12.6043	4.6741
	replicate 2	8.96431	4.05364
	replicate 3	13.6181	3.77444
unpaired two-tailed Student's t test
P value	Inosine vs. Adenosine	0.0063

## Sheet: Extended Data Figure 3b
Percentage survival (%)		Glucose free	Glucose	Adenosine
	replicate 1	39.3	64.4	12.4
	replicate 2	31.2	68.4	19.5
	replicate 3	19.4	59.3	11.4
	replicate 4	21.4	69.3	33.6
unpaired two-tailed Student's t test
P value	Glucose free vs. Adenosine	0.2585

## Sheet: Extended Data Figure 3c
Percentage of tumor cell killing (%)	E:T=10:1	Glucose	Glucose free	Adenosine
	replicate 1	11.19	-0.84	5.62
	replicate 2	10.9	4.02	1.91
	replicate 3	10.64	1.39	2.28
	replicate 4	12.61	4.75	2.27
	replicate 5	13.21	4.62	1.66
	E:T=5:1	Glucose	Glucose free	Adenosine
	replicate 1	11.09	3.16	2.73
	replicate 2	8.82	2.21	3.76
	replicate 3	10.1	1.88	1.73
	replicate 4	10.74	2.2	3.08
	replicate 5	11.01	1.67	1.63
unpaired two-tailed Student's t test		Glucose free vs. Adenosine
P value	E:T=10:1	0.976423
	E:T=5:1	0.471609

## Sheet: Extended Data Figure 3d
Percentage of effector molecule (%)	Granzyme B	Glucose free	Glucose	Adenosine
	replicate 1	5.4	16.54	13.2
	replicate 2	1.17	14.8	9.3
	replicate 3	1.04	16.96	4.95
	replicate 4	3.48	22.5	2.87
	TNF-𝛼	Glucose free	Glucose	Adenosine
	replicate 1	7.28	13.5	4.9
	replicate 2	9.26	24.3	7.3
	replicate 3	2.86	14.2	8.7
	replicate 4	3.48	15.3	3.8
	IFN-𝛾	Glucose free	Glucose	Adenosine
	replicate 1	3.97	13.5	2.22
	replicate 2	1.37	12.9	3.97
	replicate 3	3.28	17.7	1.37
	replicate 4	0.71	13.5	3.28
unpaired two-tailed Student's t test		Glucose free vs. Adenosine
P value	Granzyme B	0.1058
	TNF-𝛼	0.8182
	IFN-𝛾	0.7081
