# Supplementary material for: Inosine is an alternative carbon source for CD8+-T-cell function under glucose restriction
Source: Nat Metab. 2020 Jun 15;2(7):635–47. doi: 10.1038/s42255-020-0219-4 (PMC7371628; doi:10.1038/s42255-020-0219-4)
Supplement: Source Data Extended Data Fig. 4 — Statistical Source Data [file 42255_2020_219_MOESM15_ESM.xlsx]

## Sheet: Extended Data Figure 4a
Relative Activity (CPM)	Glutaminolysis	Glucose	Inosine
	replicate 1	0.912688	0.936903
	replicate 2	1.0249	1.10948
	replicate 3	1.06276	1.0764
	FAO	Glucose	Inosine
	replicate 1	1.05601	0.915541
	replicate 2	0.963016	0.883179
	replicate 3	0.98133	0.892425

## Sheet: Extended Data Figure 4d
Percentage survival (%)		Glucose free	Glucose	Guanosine	Hypoxanthine
	replicate 1	14.6	66.8	22.5	19.5
	replicate 2	4.7	71.3	19.3	11.3
	replicate 3	8.2	73.2	10.4	9.4
unpaired two-tailed Student's t test
P value	Glucose free vs. Guanosine	0.1505
	Glucose free vs. Hypoxanthine	0.3749

## Sheet: Extended Data Figure 4f
Percentage survival (%)		Glucose free	Glucose	R1P	pyruvate
	replicate 1	4.6	66.7	5.1	11.5
	replicate 2	11.4	69.3	6.6	4.6
	replicate 3	3.4	72.3	9.8	9.4
	replicate 4	11.3	71.7	11.3	13.2
	replicate 5	3.6	69.4	12.3	1.6
	replicate 6	6.9	72.3	5.7	7.4
unpaired two-tailed Student's t test
P value	Glucose free vs. R1P	0.4329
	Glucose free vs. pyruvate	0.6512
Percentage of effector molecule (%)	IFN-𝛾	Glucose free	Glucose	R1P	pyruvate
	replicate 1	7.7	34.5	3.2	3.6
	replicate 2	5.6	28.5	2.3	5.7
	replicate 3	4.6	27.6	5.4	3.7
	replicate 4	3.7	26.4	7.4	6.2
unpaired two-tailed Student's t test
P value	Glucose free vs. R1P	0.5853
	Glucose free vs. pyruvate	0.6022
