# Supplementary material for: Inosine is an alternative carbon source for CD8+-T-cell function under glucose restriction
Source: Nat Metab. 2020 Jun 15;2(7):635–47. doi: 10.1038/s42255-020-0219-4 (PMC7371628; doi:10.1038/s42255-020-0219-4)
Supplement: Source Data Extended Data Fig. 5 — Statistical Source Data [file 42255_2020_219_MOESM16_ESM.xlsx]

## Sheet: Extended Data Figure 5a
Ave µmole/g protein
Inosine
Row Labels	0	5	ring
01_humanT_EV_13CGlc_rep1	0.255303	0.438088	0.094
03_humanT_EV_13CGlc_rep3	0.201778	0.387738	0.108
02_humanT_EV_13CGlc_rep2	1.03908	1.67027	0.255
04_humanT_EV_13CIno_rep1	0.251355	3.18699	0.049
06_humanT_EV_13CIno_rep3	0.337874	3.46869	0.025
05_humanT_EV_13CIno_rep2	0.0868638	1.0267	0.036
G6P
Row Labels	0	1	2	3	4	5	6
01_humanT_EV_13CGlc_rep1	0.000620397	0.000134428	0.000458687	0.000369355	0.000591504	0.000328574	0.00203682
03_humanT_EV_13CGlc_rep3	0.00112258	0	0.000127823	0.000112143	0.0001293	6.88945e-05	0.000484438
02_humanT_EV_13CGlc_rep2	0.00106307	0.000766372	0.00255418	0.00324056	0.00314038	0.00231311	0.00969593
04_humanT_EV_13CIno_rep1	0.00126635	8.91611e-05	0.0010658	0.00185545	0.0028855	0.00265014	0.0476806
06_humanT_EV_13CIno_rep3	0.000507434	0.000110621	0.00124828	0.00212845	0.00349755	0.00318921	0.0449498
05_humanT_EV_13CIno_rep2	0.000355656	0	0.000148737	0.000187363	0.000211505	0.000300683	0.0106405
D-Ribose 1-phosphate
Row Labels	0	1	2	3	4	5
01_humanT_EV_13CGlc_rep1	0.00284636	0	0.000463441	0.000180441	0.000282983	0.00470453
03_humanT_EV_13CGlc_rep3	0.00259737	4.50655e-05	0.000400062	0.000202856	0.000277977	0.00697677
02_humanT_EV_13CGlc_rep2	0.00431092	0	0.00033544	0.000142814	0.000185194	0.00290553
04_humanT_EV_13CIno_rep1	0.00317223	0	0.000180641	0.000169806	0.00021502	0.0191489
06_humanT_EV_13CIno_rep3	0.00271696	0	7.03484e-05	0.000115998	0.000122207	0.00691074
05_humanT_EV_13CIno_rep2	0.00306412	0	2.12992e-05	4.51042e-05	0.000334692	0.0261657
D-Ribose 5-phosphate_D-Ribulose 5-phosphate_NoSep
Row Labels	0	1	2	3	4	5
01_humanT_EV_13CGlc_rep1	0.184154	0.00828382	0.0847955	0.0331419	0.0369707	0.545373
03_humanT_EV_13CGlc_rep3	0.206678	0.00930542	0.0811948	0.0229253	0.0426865	0.671166
02_humanT_EV_13CGlc_rep2	0.1579	0.0043151	0.0999892	0.0462829	0.026242	0.4615
04_humanT_EV_13CIno_rep1	0.143475	0	0.036543	0.0303576	0.0261073	1.35543
06_humanT_EV_13CIno_rep3	0.0528887	0	0.0181419	0.0135828	0.00930784	0.555742
05_humanT_EV_13CIno_rep2	0.220257	0	0.00551601	0.0041129	0.0384825	1.76791
D-Sedoheptulose 7-phosphate
Row Labels	0	1	2	3	4	5	6	7
01_humanT_EV_13CGlc_rep1	0.00608701	0.00211305	0.0324944	0.00665841	0.016713	0.0346543	0.0158904	0.0737448
03_humanT_EV_13CGlc_rep3	0.00255226	0.000675495	0.0139221	0.00166529	0.00584906	0.0147412	0.00581099	0.0380486
02_humanT_EV_13CGlc_rep2	0.0163493	0.00667408	0.0815674	0.0230917	0.0557525	0.0942634	0.0449635	0.183421
04_humanT_EV_13CIno_rep1	0.0100145	4.9693e-05	0.10999	0	0.0154174	0.131225	0.0485926	0.746991
06_humanT_EV_13CIno_rep3	0.00392279	0.000170188	0.0557558	0	0.0139971	0.0791764	0.0267259	0.422166
05_humanT_EV_13CIno_rep2	0.00161998	0.00015095	0.0274271	0	0.00130122	0.0290457	0.00928612	0.202308
D-Erythrose 4-phosphate
Row Labels	0	1	2	3	4
01_humanT_EV_13CGlc_rep1	0.039377	0.0133793	0.00289631	0.00618825	0.129184
03_humanT_EV_13CGlc_rep3	0.0569711	0.0169388	0.00199104	0.00813157	0.180518
02_humanT_EV_13CGlc_rep2	0.0710632	0.0280778	0.00363737	0.0122633	0.228107
04_humanT_EV_13CIno_rep1	0.0447022	0.000784925	0.000784594	0.00679496	0.505427
06_humanT_EV_13CIno_rep3	0.029668	0.000765093	0.000781763	0.00247835	0.363503
05_humanT_EV_13CIno_rep2	0.0765159	0	0.00213913	0.00903016	1.17972
Fruc6P
Row Labels	0	1	2	3	4	5	6
01_humanT_EV_13CGlc_rep1	0.000666434	0.000473223	0.00144245	0.00169224	0.00206077	0.00127897	0.0065756
03_humanT_EV_13CGlc_rep3	0.00138329	0.00023747	0.000799245	0.000698664	0.000729834	0.000527729	0.00218968
02_humanT_EV_13CGlc_rep2	0.00171303	0.00168505	0.00497965	0.00879413	0.00705931	0.00648289	0.0241131
04_humanT_EV_13CIno_rep1	0.00181641	0.000332972	0.00366206	0.00737345	0.012143	0.0108525	0.119788
06_humanT_EV_13CIno_rep3	0.00055942	0.000549357	0.00333366	0.00822966	0.0122411	0.011717	0.106042
05_humanT_EV_13CIno_rep2	0.000554752	2.50894e-05	0.000706027	0.000771371	0.00144313	0.000949117	0.0280161
PEP
Row Labels	0	1	2	3
01_humanT_EV_13CGlc_rep1	0.00439458	0.000202033	0.000527871	0.00474836
03_humanT_EV_13CGlc_rep3	0.0015253	2.27558e-05	0.000303309	0.00116545
02_humanT_EV_13CGlc_rep2	0.0102635	9.21336e-05	0.000898434	0.0177266
04_humanT_EV_13CIno_rep1	0.0038223	7.34975e-05	0.000650594	0.0443267
06_humanT_EV_13CIno_rep3	0.00267087	0	0.000299171	0.0347713
05_humanT_EV_13CIno_rep2	0.00144811	3.65656e-05	0.000289497	0.00951443
Pyruvate
Row Labels	0	1	2	3
01_humanT_EV_13CGlc_rep1	0.128404	0	0.00149314	0.0092862
03_humanT_EV_13CGlc_rep3	0.126084	0	0.000841105	0.00643628
02_humanT_EV_13CGlc_rep2	0.188088	0	0.00194779	0.0100296
04_humanT_EV_13CIno_rep1	0.258494	0	0.00399908	0.136453
06_humanT_EV_13CIno_rep3	0.14749	0	0.00120569	0.0255975
05_humanT_EV_13CIno_rep2	0.138745	0	0.00126955	0.0455123
Lactate
Row Labels	0	1	2	3
01_humanT_EV_13CGlc_rep1	3.26034	0.165855	0.223205	0.963609
03_humanT_EV_13CGlc_rep3	2.96465	0.270456	0.369624	1.85422
02_humanT_EV_13CGlc_rep2	3.21707	0.273894	0.365667	1.63729
04_humanT_EV_13CIno_rep1	4.43204	0.25343	0.37669	3.99744
06_humanT_EV_13CIno_rep3	2.68469	0.125258	0.181067	1.9902
05_humanT_EV_13CIno_rep2	2.37695	0.180325	0.264699	2.79027
Citrate
Row Labels	0	1	2	3	4	5	6
01_humanT_EV_13CGlc_rep1	0.467648	0.160841	0.472338	0.180734	0.175297	0.0727267	0.0176922
03_humanT_EV_13CGlc_rep3	0.397549	0.127205	0.421003	0.153405	0.159028	0.065702	0.0159421
02_humanT_EV_13CGlc_rep2	0.724383	0.248518	0.755431	0.284898	0.283311	0.118365	0.0290878
04_humanT_EV_13CIno_rep1	1.60011	0.527822	1.63285	0.48074	0.459109	0.172852	0.0290341
06_humanT_EV_13CIno_rep3	1.10169	0.363546	1.06782	0.319884	0.29728	0.111926	0.0185603
05_humanT_EV_13CIno_rep2	1.40191	0.471289	1.3883	0.41431	0.389761	0.146195	0.0246004
alpha-Ketoglutarate
Row Labels	0	1	2	3	4	5
01_humanT_EV_13CGlc_rep1	0.0360259	0	0.00881365	0.00102487	0.00107877	0.00028905
03_humanT_EV_13CGlc_rep3	0.0368255	0	0.00984888	0.00129415	0.00118053	0.000320439
02_humanT_EV_13CGlc_rep2	0.0220398	0	0.00247152	0.000728149	0.000534697	0.000146473
04_humanT_EV_13CIno_rep1	0.00559285	0	0.000789037	6.20295e-05	5.22754e-05	1.82243e-05
06_humanT_EV_13CIno_rep3	0.00236312	0	0.000227575	1.04799e-05	2.74849e-05	0
05_humanT_EV_13CIno_rep2	0.0294035	0	0.00446187	0.000684305	0.000434575	9.86548e-05
Glutamate
Row Labels	0	1	2	3	4	5
01_humanT_EV_13CGlc_rep1	48.7747	3.64887	17.8304	6.22551	5.23288	1.34767
03_humanT_EV_13CGlc_rep3	50.8518	3.88621	18.803	6.6269	5.54816	1.53949
02_humanT_EV_13CGlc_rep2	75.0415	5.53695	27.3426	9.53811	7.9338	1.99402
04_humanT_EV_13CIno_rep1	87.0484	8.33258	28.4134	8.29065	5.31569	0.627399
06_humanT_EV_13CIno_rep3	58.4695	5.39343	18.6358	5.27397	3.23406	0.337559
05_humanT_EV_13CIno_rep2	66.1036	6.3668	21.6686	6.26233	4.00905	0.485323
Glutathione
Row Labels	0	1	2	3	4	5
01_humanT_EV_13CGlc_rep1	19.6351	0.705976	8.43894	1.66226	2.22867	0.539945
03_humanT_EV_13CGlc_rep3	21.8494	0.878894	9.17478	1.9158	2.51635	0.662115
02_humanT_EV_13CGlc_rep2	24.1863	0.701103	10.2539	1.86764	2.57997	0.564603
04_humanT_EV_13CIno_rep1	50.0176	3.00471	16.4541	2.51061	2.53147	0.251184
06_humanT_EV_13CIno_rep3	25.5424	1.31431	8.31012	1.11455	1.14669	0.115077
05_humanT_EV_13CIno_rep2	45.5668	2.91785	15.0965	2.40772	2.4246	0.262715
Succinate
Row Labels	0	1	2	3	4
01_humanT_EV_13CGlc_rep1	0.541485	0.0236032	0.0912973	0.0387646	0.00787762
03_humanT_EV_13CGlc_rep3	0.695888	0.039949	0.138422	0.0615866	0.0135565
02_humanT_EV_13CGlc_rep2	0.831242	0.0409358	0.15047	0.0634288	0.0119967
04_humanT_EV_13CIno_rep1	0.858211	0.0507169	0.138587	0.0404791	0.00396605
06_humanT_EV_13CIno_rep3	0.567671	0.0272047	0.0786162	0.0203963	0.00185001
05_humanT_EV_13CIno_rep2	0.67775	0.0358348	0.104474	0.0281533	0.0025586
Fumarate
Row Labels	0	1	2	3	4
01_humanT_EV_13CGlc_rep1	0.62893	0.0616252	0.186533	0.0882158	0.0228702
03_humanT_EV_13CGlc_rep3	0.644104	0.0669352	0.197177	0.0920393	0.0233121
02_humanT_EV_13CGlc_rep2	0.916905	0.0834957	0.263762	0.1236	0.0295158
04_humanT_EV_13CIno_rep1	1.10822	0.123827	0.28012	0.102912	0.0130494
06_humanT_EV_13CIno_rep3	0.711233	0.0721108	0.16885	0.0621606	0.00659367
05_humanT_EV_13CIno_rep2	0.860173	0.0934538	0.217192	0.0800938	0.00809754
Malate
Row Labels	0	1	2	3	4
01_humanT_EV_13CGlc_rep1	1.47942	0.183603	0.498607	0.252329	0.0824447
03_humanT_EV_13CGlc_rep3	1.55499	0.197791	0.532759	0.266255	0.0855895
02_humanT_EV_13CGlc_rep2	2.33799	0.290579	0.794074	0.395839	0.127241
04_humanT_EV_13CIno_rep1	2.68724	0.366954	0.763657	0.325457	0.0664591
06_humanT_EV_13CIno_rep3	1.8361	0.245067	0.509463	0.216146	0.0420722
05_humanT_EV_13CIno_rep2	2.3056	0.309741	0.651637	0.268514	0.0549528
Aspartate
Row Labels	0	1	2	3	4
01_humanT_EV_13CGlc_rep1	24.549	2.74674	7.76639	3.86817	1.07585
03_humanT_EV_13CGlc_rep3	24.9074	2.85458	7.9949	4.00532	1.15981
02_humanT_EV_13CGlc_rep2	38.1847	4.17001	11.8766	5.81149	1.57222
04_humanT_EV_13CIno_rep1	63.958	8.19459	17.328	7.27007	1.16715
06_humanT_EV_13CIno_rep3	43.4112	5.39954	11.4938	4.76478	0.690007
05_humanT_EV_13CIno_rep2	50.3762	6.44633	13.7552	5.70483	0.932167

## Sheet: Extended Data Figure 5b
Inosine
µmole/g protein	Unlabeled	Deuterium-labeled	13C-labeled
04_hT_13C5Ino_D2Glc_191014_CCC_Wang_rep1	0.213678	0.156249	1.68123
05_hT_13C5Ino_D2Glc_191014_CCC_Wang_rep2	0.159201	0.162456	1.46564
06_hT_13C5Ino_D2Glc_191014_CCC_Wang_rep3	0.255987	0.151153	2.0088
G6P
µmole/g protein	Unlabeled	Deuterium-labeled	13C-labeled
04_hT_13C5Ino_D2Glc_191014_CCC_Wang_rep1	0.00261121	0.00534559	0.0594945
05_hT_13C5Ino_D2Glc_191014_CCC_Wang_rep2	0.00218732	0.00376498	0.0441576
06_hT_13C5Ino_D2Glc_191014_CCC_Wang_rep3	0.00289927	0.00426739	0.0360308
R1P
µmole/g protein	Unlabeled	Deuterium-labeled	13C-labeled
04_hT_13C5Ino_D2Glc_191014_CCC_Wang_rep1	0.00527793	0.0549182	0.0939262
05_hT_13C5Ino_D2Glc_191014_CCC_Wang_rep2	0.00684087	0.058504	0.102362
06_hT_13C5Ino_D2Glc_191014_CCC_Wang_rep3	0.0102087	0.0646538	0.134286
R5P
µmole/g protein	Unlabeled	Deuterium-labeled	13C-labeled
04_hT_13C5Ino_D2Glc_191014_CCC_Wang_rep1	0.303435	0.221472	3.61566
05_hT_13C5Ino_D2Glc_191014_CCC_Wang_rep2	0.349676	0.24955	3.85486
06_hT_13C5Ino_D2Glc_191014_CCC_Wang_rep3	0.675936	0.495302	6.62813
Sed7P
µmole/g protein	Unlabeled	Deuterium-labeled	13C-labeled
04_hT_13C5Ino_D2Glc_191014_CCC_Wang_rep1	0.0111693	0.10953	1.39479
05_hT_13C5Ino_D2Glc_191014_CCC_Wang_rep2	0.00544846	0.0656292	0.819219
06_hT_13C5Ino_D2Glc_191014_CCC_Wang_rep3	0.004224	0.0516343	0.627429
Ery4P
µmole/g protein	Unlabeled	Deuterium-labeled	13C-labeled
04_hT_13C5Ino_D2Glc_191014_CCC_Wang_rep1	0.136447	0.182558	0.0173862
05_hT_13C5Ino_D2Glc_191014_CCC_Wang_rep2	0.0998116	0.095152	0.0143341
06_hT_13C5Ino_D2Glc_191014_CCC_Wang_rep3	0.102753	0.16765	0.0203038
Fruc6P
µmole/g protein	Unlabeled	Deuterium-labeled	13C-labeled
04_hT_13C5Ino_D2Glc_191014_CCC_Wang_rep1	0.00404604	0.00478882	0.037155
05_hT_13C5Ino_D2Glc_191014_CCC_Wang_rep2	0.00384002	0.00446453	0.0289937
06_hT_13C5Ino_D2Glc_191014_CCC_Wang_rep3	0.00544291	0.00370184	0.0304223
PEP
µmole/g protein	Unlabeled	Deuterium-labeled	13C-labeled
04_hT_13C5Ino_D2Glc_191014_CCC_Wang_rep1	0.0480551	0.0118951	0.101214
05_hT_13C5Ino_D2Glc_191014_CCC_Wang_rep2	0.0512724	0.00987112	0.0904038
06_hT_13C5Ino_D2Glc_191014_CCC_Wang_rep3	0.0571125	0.0137485	0.0818444
Pyruvate
µmole/g protein	Unlabeled	Deuterium-labeled	13C-labeled
04_hT_13C5Ino_D2Glc_191014_CCC_Wang_rep1	2.9097	3.08159	3.50703
05_hT_13C5Ino_D2Glc_191014_CCC_Wang_rep2	2.59687	3.22609	3.63238
06_hT_13C5Ino_D2Glc_191014_CCC_Wang_rep3	2.97941	4.93154	5.43473
Lactate
µmole/g protein	Unlabeled	Deuterium-labeled	13C-labeled
04_hT_13C5Ino_D2Glc_191014_CCC_Wang_rep1	8.02889	0.847391	6.77744
05_hT_13C5Ino_D2Glc_191014_CCC_Wang_rep2	7.06228	0.809193	6.112
06_hT_13C5Ino_D2Glc_191014_CCC_Wang_rep3	8.1573	0.997635	7.60391
Citrate
µmole/g protein	Unlabeled	Deuterium-labeled	13C-labeled
04_hT_13C5Ino_D2Glc_191014_CCC_Wang_rep1	4.52989	0.403947	2.74841
05_hT_13C5Ino_D2Glc_191014_CCC_Wang_rep2	4.47942	0.413793	2.73768
06_hT_13C5Ino_D2Glc_191014_CCC_Wang_rep3	5.2798	0.429059	3.17537
alpha-Ketoglutarate
µmole/g protein	Unlabeled	Deuterium-labeled	13C-labeled
04_hT_13C5Ino_D2Glc_191014_CCC_Wang_rep1	0.318999	0.0230756	0.0275754
05_hT_13C5Ino_D2Glc_191014_CCC_Wang_rep2	0.313412	0.0218512	0.0275711
06_hT_13C5Ino_D2Glc_191014_CCC_Wang_rep3	0.395397	0.0235851	0.0360142
Glutamate
µmole/g protein	Unlabeled	Deuterium-labeled	13C-labeled
04_hT_13C5Ino_D2Glc_191014_CCC_Wang_rep1	277.396	34.7412	48.4922
05_hT_13C5Ino_D2Glc_191014_CCC_Wang_rep2	269.125	37.2124	50.3896
06_hT_13C5Ino_D2Glc_191014_CCC_Wang_rep3	308.503	37.57	52.7261
Glutathione
µmole/g protein	Unlabeled	Deuterium-labeled	13C-labeled
04_hT_13C5Ino_D2Glc_191014_CCC_Wang_rep1	210.445	4.6033	20.9729
05_hT_13C5Ino_D2Glc_191014_CCC_Wang_rep2	208.946	4.24125	21.2228
06_hT_13C5Ino_D2Glc_191014_CCC_Wang_rep3	244.718	4.61013	24.9603
Succinate
µmole/g protein	Unlabeled	Deuterium-labeled	13C-labeled
04_hT_13C5Ino_D2Glc_191014_CCC_Wang_rep1	1.53234	0.0315572	0.0398201
05_hT_13C5Ino_D2Glc_191014_CCC_Wang_rep2	1.38288	0.0323713	0.0386231
06_hT_13C5Ino_D2Glc_191014_CCC_Wang_rep3	1.55161	0.0326297	0.0458393
Fumarate
µmole/g protein	Unlabeled	Deuterium-labeled	13C-labeled
04_hT_13C5Ino_D2Glc_191014_CCC_Wang_rep1	2.62803	0.359243	0.657495
05_hT_13C5Ino_D2Glc_191014_CCC_Wang_rep2	2.46953	0.338505	0.620668
06_hT_13C5Ino_D2Glc_191014_CCC_Wang_rep3	2.7611	0.338502	0.668553
Malate
µmole/g protein	Unlabeled	Deuterium-labeled	13C-labeled
04_hT_13C5Ino_D2Glc_191014_CCC_Wang_rep1	7.8609	0.0433938	1.43442
05_hT_13C5Ino_D2Glc_191014_CCC_Wang_rep2	7.05059	0.0232478	1.29247
06_hT_13C5Ino_D2Glc_191014_CCC_Wang_rep3	8.07298	0.0244469	1.45748
Aspartate
µmole/g protein	Unlabeled	Deuterium-labeled	13C-labeled
04_hT_13C5Ino_D2Glc_191014_CCC_Wang_rep1	71.3165	0.432433	10.6802
05_hT_13C5Ino_D2Glc_191014_CCC_Wang_rep2	67.6029	0.386373	10.2409
06_hT_13C5Ino_D2Glc_191014_CCC_Wang_rep3	75.3979	0.383293	11.5343

## Sheet: Extended Data Figure 5c
OCR	150min	Glucose	Inosine
	replicate 1	29.61	36.569
	replicate 2	29.553	37.425
	replicate 3	29.615	37.168
	replicate 4	30.507	36.907
	replicate 5	29.586	35.782
ECAR	150min	Glucose	Inosine
	replicate 1	421.052	323.045
	replicate 2	429.559	305.417
	replicate 3	421.341	309.227
	replicate 4	425.241	304.371
	replicate 5	403.169	316.228
