# Supplementary material for: Inosine is an alternative carbon source for CD8+-T-cell function under glucose restriction
Source: Nat Metab. 2020 Jun 15;2(7):635–47. doi: 10.1038/s42255-020-0219-4 (PMC7371628; doi:10.1038/s42255-020-0219-4)
Supplement: Source Data Extended Data Fig. 6 — Statistical Source Data [file 42255_2020_219_MOESM17_ESM.xlsx]

## Sheet: Extended Data Figure 6a
% of Rescue	Human Teff cells	Glucose	Glucose free (Background)	Inosine	Glucose/Foro (0.1µM)	Glucose/Foro (0.5µM)	Glucose/Foro (2µM)	Inosine/Foro (0.1µM)	Inosine/Foro (0.5µM)	Inosine/Foro (2µM)
	replicate 1	104.161	4.5911	53.0847	96.7001	72.8838	76.901	45.9111	20.9469	6.59971
	replicate 2	107.891	-0.860832	51.9369	86.6571	90.6743	88.3788	46.4849	19.5122	9.46915
	replicate 3	92.6829	0.573888	54.5194	83.2138	89.8135	85.2224	43.9024	25.825	8.32138
	replicate 4	102.439	2.5825	54.2324	113.917	103.3	101.578	52.5108	22.9555	11.1908

## Sheet: Extended Data Figure 6b
Percentage survival (%)		Glucose free	Glucose	Glucose+Foro	Inosine	Inosine+Foro
	replicate 1	21.2	73.2	69.3	73.2	26.6
	replicate 2	23.5	69.3	71.6	69.4	26.2
	replicate 3	31.2	71.2	72.1	72.4	32.2
	replicate 4	21.5	69.4	61.2	73.1	28.5
unpaired two-tailed Student's t test
P value	Inosine vs. Inosine+Froro	1.82643e-07

## Sheet: Extended Data Figure 6c
Percentage of tumor cell killing (%)	E:T=10:1	Inosine	Inosine+Foro
	replicate 1	22.45	2.15
	replicate 2	26.28	0.89
	replicate 3	22.44	0.39
	replicate 4	24.78	5.77
	E:T=5:1	Inosine	Inosine+Foro
	replicate 1	6.17	-0.79
	replicate 2	10.86	-2.34
	replicate 3	12.05	-2.57
	replicate 4	6.38	-3.08
unpaired two-tailed Student's t test		Glucose free vs. Inosine
P value	E:T=10:1	7.90562e-06
	E:T=5:1	0.000443887

## Sheet: Extended Data Figure 6d
Percentage of effector molecule (%)	Granzyme B	Inosine	Inosine+Foro
	replicate 1	30.4	8.7
	replicate 2	16.9	9.4
	replicate 3	22.4	11.2
	replicate 4	19.4	3.5
	TNF-𝛼	Inosine	Inosine+Foro
	replicate 1	32.3	4.5
	replicate 2	23.4	5.3
	replicate 3	25.6	3.4
	replicate 4	29.4	1.9
	IFN-𝛾	Inosine	Inosine+Foro
	replicate 1	30.9	3.7
	replicate 2	22.1	2.1
	replicate 3	28.5	4.4
	replicate 4	31.4	9.3
unpaired two-tailed Student's t test		Inosine vs. Inosine+Foro
P value	Granzyme B	0.0058
	TNF-𝛼	2.83906e-05
	IFN-𝛾	0.000116425

## Sheet: Extended Data Figure 6e
Percentage survival (%)	Csi	Glucose	Glucose free (Background)	Inosine
	replicate 1	75.3012	-15.0602	93.3735
	replicate 2	81.3253	5.42169	77.7108
	replicate 3	123.494	0.60241	64.4578
	replicate 4	119.88	-10.241	81.3253
	PNPsi	Glucose	Glucose free (Background)	Inosine
	replicate 1	89.2857	3.57143	46.4286
	replicate 2	115	13.5714	52.1429
	replicate 3	96.4286	3.57143	52.1429
	replicate 4	99.2857	2.14286	60.7143
unpaired two-tailed Student's t test		Glucose free vs. Inosine
P value	Csi	0.186499
	PNPsi	0.000262833

## Sheet: Extended Data Figure 6f
Cell Number (106/mL)	Csi	Day 0	Replicate 1	Replicate 2	Replicate 3	Replicate 4	Replicate 5		PNPsi	Day 0	Replicate 1	Replicate 2	Replicate 3	Replicate 4
		Glucose	0.308	0.35	0.355	0.346	0.343			Glucose	0.363	0.412	0.413	0.443
		Glucose free	0.308	0.35	0.355	0.346	0.343			Glucose free	0.363	0.412	0.413	0.443
		Inosine	0.308	0.35	0.355	0.346	0.343			Inosine	0.363	0.412	0.413	0.443
		Day 1								Day 1
		Glucose	0.375	0.41	0.33	0.31	0.44			Glucose	0.472	0.51	0.492	0.55
		Glucose free	0.44	0.35	0.25	0.27				Glucose free	0.41	0.396	0.33
		Inosine	0.28	0.325	0.393					Inosine	0.396	0.41	0.44	0.4
		Day 2								Day 2
		Glucose	0.58	0.52	0.45	0.55	0.425			Glucose	0.64	0.71	0.77	0.85
		Glucose free	0.425	0.375	0.332	0.27				Glucose free	0.32	0.335	0.425
		Inosine	0.45	0.5	0.45	0.44	0.37			Inosine	0.53	0.45	0.423
		Day 3								Day 3
		Glucose	0.62	0.81	0.7	0.67				Glucose	1.2	1.17	1.01	1.31
		Glucose free	0.45	0.366	0.3					Glucose free	0.42	0.373	0.355
		Inosine	0.81	0.6	0.7	0.82	0.59			Inosine	0.83	0.69	0.9	0.87
		Day 4								Day 4
		Glucose	0.95	0.98	0.79	0.98				Glucose	1.03	1.5	1.16	1.31
		Glucose free	0.36	0.5	0.44					Glucose free	0.58	0.42	0.45
		Inosine	1.1	0.79	0.69	0.75				Inosine	0.81	1.13	0.72
2way ANOVA		Glucose vs. Inosine
P value	PNPsi	0.0078
