# Supplementary material for: Inosine is an alternative carbon source for CD8+-T-cell function under glucose restriction
Source: Nat Metab. 2020 Jun 15;2(7):635–47. doi: 10.1038/s42255-020-0219-4 (PMC7371628; doi:10.1038/s42255-020-0219-4)
Supplement: Source Data Extended Data Fig. 7 — Statistical Source Data [file 42255_2020_219_MOESM19_ESM.xlsx]

## Sheet: Extended Data Figure 7a
13C µmole/g protein	13C3-Lac	13C5-Ino-Ctrl	13C5-Ino+Foro
	replicate 1	0.822478	0.126624
	replicate 2	1.55786	0.608917
	replicate 3	1.17297	0
	13C3-Ala	13C5-Ino-Ctrl	13C5-Ino+Foro
	replicate 1	0.791889	0.120886
	replicate 2	0.435377	0
	replicate 3	0.488608	0
	13C-Ino	13C5-Ino-Ctrl	13C5-Ino+Foro
	replicate 1	1.01136	3.21995
	replicate 2	2.59936	4.25591
	replicate 3	2.42472	11.9688
	13C-Glu	13C5-Ino-Ctrl	13C5-Ino+Foro
	replicate 1	21.4783	3.77178
	replicate 2	21.833	4.08
	replicate 3	16.6165	6.61793
	13C-Gluta	13C5-Ino-Ctrl	13C5-Ino+Foro
	replicate 1	2.72486	0
	replicate 2	2.61102	0
	replicate 3	1.23397	0
	13C-Asp	13C5-Ino-Ctrl	13C5-Ino+Foro
	replicate 1	8.75154	2.50405
	replicate 2	7.52356	3.26866
	replicate 3	6.40085	4.81438
	13C-AXP	13C5-Ino-Ctrl	13C5-Ino+Foro
	replicate 1	17.7348	17.9736
	replicate 2	15.6793	19.0407
	replicate 3	12.5852	29.0089
	13C-UXP	13C5-Ino-Ctrl	13C5-Ino+Foro
	replicate 1	1.31397	0.698067
	replicate 2	1.8054	0.283982
	replicate 3	2.22916	1.78767

## Sheet: Extended Data Figure 7b
13C µmole/g protein	13C3-Lac	13C6-Glc-Ctrl	13C6-Glc+Foro
	replicate 1	1.43806	1.37578
	replicate 2	0.855835	0.68507
	replicate 3	0.735406	0.931014
	13C3-Ala	13C6-Glc-Ctrl	13C6-Glc+Foro
	replicate 1	1.394	1.04707
	replicate 2	1.12384	0.872575
	replicate 3	1.13968	1.16262
	13C-Ino	13C6-Glc-Ctrl	13C6-Glc+Foro
	replicate 1	3.14527	2.61149
	replicate 2	0.930863	2.17046
	replicate 3	0.907822	2.5017
	13C-Glu	13C6-Glc-Ctrl	13C6-Glc+Foro
	replicate 1	40.1793	29.5129
	replicate 2	29.7229	30.8027
	replicate 3	26.5632	33.5277
	13C-Gluta	13C6-Glc-Ctrl	13C6-Glc+Foro
	replicate 1	4.58247	4.05733
	replicate 2	3.83012	2.989
	replicate 3	2.8436	2.55317
	13C-Asp	13C6-Glc-Ctrl	13C6-Glc+Foro
	replicate 1	11.5592	8.75719
	replicate 2	11.3337	7.41508
	replicate 3	8.33099	8.09761
	13C-AXP	13C6-Glc-Ctrl	13C6-Glc+Foro
	replicate 1	15.9012	8.85712
	replicate 2	11.2182	8.6524
	replicate 3	11.1287	9.56319
	13C-UXP	13C6-Glc-Ctrl	13C6-Glc+Foro
	replicate 1	4.70399	5.52313
	replicate 2	4.64636	5.16604
	replicate 3	2.96845	5.71947
