# Supplementary material for: Inosine is an alternative carbon source for CD8+-T-cell function under glucose restriction
Source: Nat Metab. 2020 Jun 15;2(7):635–47. doi: 10.1038/s42255-020-0219-4 (PMC7371628; doi:10.1038/s42255-020-0219-4)
Supplement: Source Data Extended Data Fig. 8 — Statistical Source Data [file 42255_2020_219_MOESM20_ESM.xlsx]

## Sheet: Extended Data Figure 8a
Rescue (%) compare to Glucose group	Cell lines	Glucose replicate 1	Glucose replicate 2	Glucose replicate 3	Glucose replicate 4	Inosine replicate 1	Inosine replicate 2	Inosine replicate 3	Inosine replicate 4
	NB-EBC1	102.405	97.5223	99.8125	100.259	66.0657	49.3474	64.2015	66.0284
	Lan-1	84.2684	97.2961	117.308	101.131	6.78993	4.97892	14.8755
	RD	106.34	96.1214	96.9898	100.55	22.5628	22.4697	21.525	26.769
	Rh30	96.6158	105.521	99.4529	98.4097	67.5999	71.3387	64.5407	64.675
	Colo 320DM	117.471	108.798	97.8473	75.8942	48.748	54.049	67.9996	44.259
	HT-29	151.946	72.8	75.2626		111.806	92.5025	131.999
	U-2OS	103.069	99.0303	84.9309	112.969	58.469	63.0761	62.4152	59.768
	B16-F10	83.5806	97.176	104.86	114.383	3.13937	12.9911	6.85462	9.53108
	MEF	88.9405	95.7129	116.128	99.2151	71.4396	107.718	104.49	111.005
	Tramp-C2	106.797	106.153	113.919	73.1333	95.9351	104.64	101.602	87.1275
	MC-38	105.694	99.4653	97.387	97.452	103.997	106.307	105.398
	M3-9-M	105.436	105.528	104.204	84.8316	100.807	110.539	109.126	91.645
	Hela	94.4362	115.457	107.306	82.8053	98.5048	98.3378	92.9025	77.3584
unpaired two-tailed Student's t test	Glucose vs. Inosine	P value
	NB-EBC1	8.95518e-05
	Lan-1	0.00011855
	RD	1.00462e-07
	Rh30	1.19367e-05
	Colo 320DM	0.00425764
	HT-29	0.691738
	U-2OS	0.000579434
	B16-F10	1.04822e-05
	MEF	0.905951
	Tramp-C2	0.79622
	MC-38	0.0795958
	M3-9-M	0.666316
	Hela	0.382916

## Sheet: Extended Data Figure 8c
Cell confluence (%)
Hours	Glucose replicate 1	Glucose replicate 2	Glucose replicate 3	Glucose replicate 4	Glucose free replicate 1	Glucose free replicate 2	Glucose free replicate 3	Glucose free replicate 4	Inosine replicate 1	Inosine replicate 2	Inosine replicate 3	Inosine replicate 4
0	2.50922	2.89271	2.30768	2.81661	2.47885	2.88855	3.95555	3.26635	2.94001	3.63798	3.062	3.43669
3	7.33157	7.6482	7.70581	8.12008	7.87624	8.68334	10.289	8.60237	7.73351	10.1874	8.76242	9.30544
6	10.0329	10.0248	9.79863	10.4278	11.4586	12.2658	15.0937	11.7871	11.2034	14.1325	12.3603	12.9224
9	11.0609	11.2365	11.6008	12.0444	13.2785	15.4523	16.6217	14.9959	13.5926	15.75	14.6315	16.2138
12	12.6885	13.533	13.104	13.3012	15.522	16.21	18.5279	16.3955	13.6104	16.5917	15.7282	16.9999
15	13.535	16.1505	15.7058	15.1466	14.7826	15.8693	17.9858	16.1989	13.2122	16.8648	16.0359	17.217
18	16.6713	18.3416	18.1044	17.6504	14.4698	15.4041	16.9882	15.0732	12.6935	15.5412	15.6029	16.2216
21	18.9249	20.0277	21.1699	21.0946	12.7768	14.8184	16.6032	13.9063	11.9517	16.2055	15.1631	14.808
24	21.4023	24.6797	24.1044	24.3528	12.1103	13.797	16.2662	13.6381	11.3239	15.401	14.8471	14.7391
27	25.311	26.9573	28.0167	27.5909	11.5833	12.875	14.7115	12.1925	10.7228	14.9034	14.3031	14.449
30	27.9399	30.5785	29.4118	30.9075	10.8439	12.1403	14.0091	11.7881	10.3197	13.7344	13.1811	14.6537
33	31.0391	34.9371	34.2131	34.4715	10.3307	11.9263	13.1778	11.2061	10.3894	13.3144	13.2373	14.7482
36	34.4605	38.3738	37.5601	40.2968	9.66999	11.1506	13.0084	10.9497	9.90341	13.9418	13.0844	14.3206
39	37.3643	42.2386	44.356	44.5535	9.35421	10.8876	12.5138	10.9096	9.80526	13.5823	12.6992	14.1019
42	43.4122	47.5535	49.1995	50.7037	9.14724	10.6317	12.4392	10.4352	9.92229	14.2597	12.9446	14.6494
45	47.4619	54.9883	54.8194	56.9913	9.28707	10.4835	11.4016	9.924	9.93811	13.7871	12.5902	14.3562
48	54.2973	59.44	61.1257	61.8643	8.62611	10.0501	11.3996	9.37234	9.90588	14.5641	12.9519	13.8515
51	62.3777	68.3658	68.8083	71.2039	8.30862	10.0094	12.4511	9.68967	9.65419	15.7871	12.6667	14.5125
54	67.1002	75.1323	74.9064	77.9483	8.10208	9.50074	11.5373	9.27926	9.83668	15.3051	12.8274	14.0365
57	73.074	80.6977	81.3989	83.6053	8.3769	9.40206	11.1838	8.6301	9.76393	16.0725	12.8542	14.9046
60	77.9317	83.4849	85.7084	86.9801	8.04713	8.69469	10.7358	8.51507	9.31328	15.6323	13.0016	14.2612
63	76.5125	82.9929	85.8695	89.1266	7.6533	8.51552	10.8669	8.20913	10.0117	15.8268	12.5851	14.5283
66	73.4202	82.1878	86.4582	89.8158	8.70683	9.95848	11.8439	8.45434	11.4015	18.0824	13.5183	15.5382
2way ANOVA	Glucose vs. Inosine
P value	<0.0001

## Sheet: Extended Data Figure 8d
µmole/g protein
Inosine
Row Labels	0	5	ring
07_Hela_EV_13CGlc_rep1	0.111267	0.06916	0.039
08_Hela_EV_13CGlc_rep2	0.111786	0.0822442	0.042
09_Hela_EV_13CGlc_rep3	0.2333	0.126446	0.065
10_Hela_EV_13CIno_rep1	0.0495182	0.77856	0.023
11_Hela_EV_13CIno_rep2	0.0693065	1.10269	0.018
12_Hela_EV_13CIno_rep3	0.252263	3.35427	0.026
G6P
Row Labels	0	1	2	3	4	5	6
07_Hela_EV_13CGlc_rep1	0.000429558	7.36543e-06	3.35077e-05	8.81112e-06	3.67224e-05	6.50963e-07	1.05902e-05
08_Hela_EV_13CGlc_rep2	0.000761485	1.75959e-05	6.15016e-05	1.22536e-05	5.49961e-05	3.31948e-06	1.44289e-05
09_Hela_EV_13CGlc_rep3	0.000811676	3.44092e-05	8.95317e-05	2.45276e-05	8.07251e-05	1.69441e-06	2.43246e-05
10_Hela_EV_13CIno_rep1	0.0001903	1.28099e-05	0.000394564	7.68121e-05	0.000697075	0.000167598	0.00586033
11_Hela_EV_13CIno_rep2	0.000312283	0	0.000500548	7.20348e-05	0.000709469	0.000207718	0.00688319
12_Hela_EV_13CIno_rep3	0.000388951	1.46863e-05	0.000749173	0.000204087	0.000988497	0.000354142	0.009054
D-Ribose 1-phosphate
Row Labels	0	1	2	3	4	5
07_Hela_EV_13CGlc_rep1	0.0014828	0	9.2658e-06	5.34974e-06	1.35795e-05	4.70371e-05
08_Hela_EV_13CGlc_rep2	0.000856924	0	6.94267e-06	4.97978e-06	5.81239e-06	5.46156e-05
09_Hela_EV_13CGlc_rep3	0.0017566	0	1.49036e-05	8.82676e-06	1.31945e-05	9.17026e-05
10_Hela_EV_13CIno_rep1	0.000877877	0	7.90374e-07	4.25676e-06	1.30171e-05	0.000183273
11_Hela_EV_13CIno_rep2	0.000676946	0	3.38263e-06	7.445e-06	1.3923e-05	0.000220612
12_Hela_EV_13CIno_rep3	0.000972351	0	0	0	9.209e-06	0.000180628
D-Ribose 5-phosphate_D-Ribulose 5-phosphate_NoSep
Row Labels	0	1	2	3	4	5
07_Hela_EV_13CGlc_rep1	0.0316891	0	0.000629321	0.000266748	0.000249434	0.00190161
08_Hela_EV_13CGlc_rep2	0.0205298	0	0.000725771	0.000281862	0.000153923	0.00180179
09_Hela_EV_13CGlc_rep3	0.0363352	0	0.000805983	0.00058157	0.00024493	0.00260992
10_Hela_EV_13CIno_rep1	0.0127197	0	0.000165472	6.12291e-05	0.000276493	0.00594166
11_Hela_EV_13CIno_rep2	0.01009	0	0.000179332	0.000139737	0.00025405	0.00571824
12_Hela_EV_13CIno_rep3	0.0166027	0	0.000199112	0.000103377	0.000274784	0.00545439
D-Sedoheptulose 7-phosphate
Row Labels	0	1	2	3	4	5	6	7
07_Hela_EV_13CGlc_rep1	0.00407839	6.35373e-05	0.000773897	0.000114723	5.15021e-05	0.000399452	1.29804e-05	5.22013e-05
08_Hela_EV_13CGlc_rep2	0.00147449	4.91662e-05	0.000270805	4.92354e-05	5.03324e-05	0.000167879	7.17365e-06	2.11202e-05
09_Hela_EV_13CGlc_rep3	0.00873853	0.000120266	0.00206597	0.000203604	0.000152337	0.000973706	1.55762e-05	0.000160721
10_Hela_EV_13CIno_rep1	9.03115e-05	1.49493e-05	0.000381566	2.69241e-05	0.000142229	0.00050211	0.000256698	0.00502659
11_Hela_EV_13CIno_rep2	8.83653e-05	0	0.000333208	4.22908e-05	0.0001146	0.000544087	0.000265864	0.00562208
12_Hela_EV_13CIno_rep3	0.000139804	1.24406e-05	0.00122613	0.000152382	0.000577752	0.00230004	0.000566328	0.0135197
D-Erythrose 4-phosphate
Row Labels	0	1	2	3	4
07_Hela_EV_13CGlc_rep1	0.101342	0.00617673	0.0023235	0.00302786	0.0204287
08_Hela_EV_13CGlc_rep2	0.127053	0.00654884	0.0038926	0.00458619	0.0262929
09_Hela_EV_13CGlc_rep3	0.156621	0.00723952	0.00465212	0.00494255	0.0366789
10_Hela_EV_13CIno_rep1	0.0193234	0.000415395	0.000629071	0.000766044	0.0766642
11_Hela_EV_13CIno_rep2	0.0239302	0.000232632	0.000853758	0.00221568	0.0968191
12_Hela_EV_13CIno_rep3	0.0312213	0	0.00116632	0.000655799	0.132519
Fruc6P
Row Labels	0	1	2	3	4	5	6
07_Hela_EV_13CGlc_rep1	0.000730208	3.25067e-05	7.72964e-05	1.04298e-05	9.53198e-05	4.36212e-07	2.66515e-05
08_Hela_EV_13CGlc_rep2	0.000593658	0	4.7426e-05	4.9366e-06	1.94398e-05	0	3.1714e-06
09_Hela_EV_13CGlc_rep3	0.000770445	2.62616e-05	0.00013585	3.0147e-05	5.46394e-05	0	4.06808e-06
10_Hela_EV_13CIno_rep1	0.000122308	0	9.53773e-05	2.379e-05	0.000219472	7.35043e-05	0.00171544
11_Hela_EV_13CIno_rep2	0.000204117	0	0.000139802	3.49833e-05	0.000187985	5.42771e-05	0.00190257
12_Hela_EV_13CIno_rep3	0.000301281	5.57307e-06	0.000202361	6.51774e-05	0.000371481	0.000166544	0.00339793
PEP
Row Labels	0	1	2	3
07_Hela_EV_13CGlc_rep1	0.0132176	0.000626528	0.000664045	0.000788361
08_Hela_EV_13CGlc_rep2	0.0183596	0.00047543	0.00080884	0.000705734
09_Hela_EV_13CGlc_rep3	0.0403527	0.00129364	0.0017485	0.00208021
10_Hela_EV_13CIno_rep1	0.000810431	8.50309e-05	0.000132849	0.00152175
11_Hela_EV_13CIno_rep2	0.000909524	8.60429e-05	0.000186851	0.00147124
12_Hela_EV_13CIno_rep3	0.00140162	8.24409e-05	0.000209672	0.0046625
Pyruvate
Row Labels	0	1	2	3
07_Hela_EV_13CGlc_rep1	0.145763	0.00832363	0.01161	0.00457732
08_Hela_EV_13CGlc_rep2	0.164624	0.00693341	0.0102405	0.00439389
09_Hela_EV_13CGlc_rep3	0.187594	0.00722129	0.0117472	0.00713047
10_Hela_EV_13CIno_rep1	0.109832	0.00876573	0.0101492	0.0585128
11_Hela_EV_13CIno_rep2	0.140037	0.0147276	0.0186874	0.0951139
12_Hela_EV_13CIno_rep3	0.177519	0.023033	0.0283019	0.145755
Lactate
Row Labels	0	1	2	3
07_Hela_EV_13CGlc_rep1	0.875221	0.108056	0.116866	0.0815853
08_Hela_EV_13CGlc_rep2	1.02284	0.0818811	0.0868589	0.07332
09_Hela_EV_13CGlc_rep3	1.38002	0.12103	0.129471	0.104319
10_Hela_EV_13CIno_rep1	1.19239	0.243344	0.272141	1.0343
11_Hela_EV_13CIno_rep2	1.34846	0.248267	0.280598	1.2014
12_Hela_EV_13CIno_rep3	1.66316	0.361975	0.422557	1.84309
Citrate
Row Labels	0	1	2	3	4	5	6
07_Hela_EV_13CGlc_rep1	0.332117	0.105526	0.238824	0.124853	0.0879813	0.0260152	0.00675284
08_Hela_EV_13CGlc_rep2	0.398717	0.116708	0.287277	0.13491	0.0959872	0.0281317	0.00666868
09_Hela_EV_13CGlc_rep3	0.485273	0.148726	0.35303	0.16864	0.117946	0.0343358	0.00881813
10_Hela_EV_13CIno_rep1	0.183896	0.0745585	0.175225	0.0808376	0.0604944	0.0228455	0.00413129
11_Hela_EV_13CIno_rep2	0.145759	0.0539411	0.131872	0.0593906	0.0449941	0.0170079	0.00287198
12_Hela_EV_13CIno_rep3	0.209966	0.0843109	0.206342	0.0968166	0.0743011	0.029828	0.00622631
alpha-Ketoglutarate
Row Labels	0	1	2	3	4	5
07_Hela_EV_13CGlc_rep1	0.0361277	0.00328636	0.0170443	0.00621168	0.00432696	0.000848283
08_Hela_EV_13CGlc_rep2	0.0597943	0.00521209	0.0263248	0.00886308	0.00624956	0.00109329
09_Hela_EV_13CGlc_rep3	0.0500061	0.00393264	0.0216059	0.00702982	0.00472082	0.00081178
10_Hela_EV_13CIno_rep1	0.000580805	0	4.3615e-05	8.23646e-06	1.45795e-05	0
11_Hela_EV_13CIno_rep2	0.000926363	0	0.000107688	4.48771e-05	2.69687e-05	1.7044e-06
12_Hela_EV_13CIno_rep3	0.00171162	2.50547e-05	0.000302323	8.98512e-05	5.83665e-05	7.95944e-06
Glutamate
Row Labels	0	1	2	3	4	5
07_Hela_EV_13CGlc_rep1	8.41935	0.93327	4.0293	1.51492	0.970058	0.17749
08_Hela_EV_13CGlc_rep2	11.0796	1.08054	4.82717	1.66974	1.18697	0.196697
09_Hela_EV_13CGlc_rep3	12.5708	1.34607	5.66136	2.04661	1.42941	0.235152
10_Hela_EV_13CIno_rep1	4.55195	0.190592	1.50571	0.275144	0.146826	0.0314112
11_Hela_EV_13CIno_rep2	3.99607	0.092561	1.10866	0.182075	0.102463	0.0211418
12_Hela_EV_13CIno_rep3	5.33488	0.21088	1.64796	0.307592	0.165702	0.0341334
Glutathione
Row Labels	0	1	2	3	4	5
07_Hela_EV_13CGlc_rep1	12.8444	1.61609	7.31751	2.69848	2.67288	0.925883
08_Hela_EV_13CGlc_rep2	16.7619	1.79657	8.84585	2.97488	3.082	1.03125
09_Hela_EV_13CGlc_rep3	18.4775	2.08277	9.92243	3.39007	3.41929	1.12245
10_Hela_EV_13CIno_rep1	9.78584	1.40453	7.62561	2.1976	2.70133	0.880814
11_Hela_EV_13CIno_rep2	8.2574	1.22361	6.40866	1.91026	2.28924	0.760035
12_Hela_EV_13CIno_rep3	10.6073	1.60983	8.3391	2.5054	3.00291	0.995223
Succinate
Row Labels	0	1	2	3	4
07_Hela_EV_13CGlc_rep1	0.196778	0.019665	0.0380875	0.0186796	0.00588758
08_Hela_EV_13CGlc_rep2	0.252325	0.0197594	0.045452	0.0216278	0.00629187
09_Hela_EV_13CGlc_rep3	0.279665	0.0248874	0.052541	0.0244049	0.00770368
10_Hela_EV_13CIno_rep1	0.178287	0.0182917	0.0332248	0.0157931	0.00246538
11_Hela_EV_13CIno_rep2	0.191333	0.0176245	0.0327459	0.0153686	0.00239197
12_Hela_EV_13CIno_rep3	0.236784	0.0250139	0.0455849	0.0223197	0.00444953
Fumarate
Row Labels	0	1	2	3	4
07_Hela_EV_13CGlc_rep1	0.156132	0.0288405	0.0583431	0.0306458	0.009863
08_Hela_EV_13CGlc_rep2	0.225707	0.0359746	0.0837002	0.0422222	0.0122031
09_Hela_EV_13CGlc_rep3	0.228286	0.0397869	0.0855598	0.0441095	0.0129098
10_Hela_EV_13CIno_rep1	0.158134	0.0296133	0.0560495	0.0266303	0.00450653
11_Hela_EV_13CIno_rep2	0.123723	0.0197397	0.0361594	0.0176199	0.00201456
12_Hela_EV_13CIno_rep3	0.158774	0.0285588	0.0517496	0.0255875	0.00410721
Malate
Row Labels	0	1	2	3	4
07_Hela_EV_13CGlc_rep1	0.349571	0.0818202	0.165373	0.0962542	0.0386147
08_Hela_EV_13CGlc_rep2	0.489345	0.0934521	0.21113	0.115373	0.0428673
09_Hela_EV_13CGlc_rep3	0.526343	0.111182	0.2389	0.132399	0.0502104
10_Hela_EV_13CIno_rep1	0.353686	0.0829754	0.149959	0.0808478	0.0216204
11_Hela_EV_13CIno_rep2	0.290201	0.0627842	0.110689	0.0594095	0.0158536
12_Hela_EV_13CIno_rep3	0.368806	0.0878955	0.153577	0.0836515	0.0235858
Aspartate
Row Labels	0	1	2	3	4
07_Hela_EV_13CGlc_rep1	7.6624	1.83202	3.75245	2.12899	0.796115
08_Hela_EV_13CGlc_rep2	9.62252	1.81829	4.18499	2.23059	0.78243
09_Hela_EV_13CGlc_rep3	10.8018	2.18958	4.87336	2.60579	0.910201
10_Hela_EV_13CIno_rep1	7.21577	1.68101	3.09222	1.61736	0.366862
11_Hela_EV_13CIno_rep2	5.949	1.31643	2.37138	1.22647	0.242207
12_Hela_EV_13CIno_rep3	7.59085	1.7749	3.165	1.67661	0.368702

## Sheet: Extended Data Figure 8e
% of Rescue	HeLa cells	Glucose	Glucose free (Background)	Inosine	Glucose/Foro (0.1µM)	Glucose/Foro (0.5µM)	Glucose/Foro (2µM)	Inosine/Foro (0.1µM)	Inosine/Foro (0.5µM)	Inosine/Foro (2µM)
	replicate 1	111.051	1.4956	76.5145	105.071	107.456	103.386	74.7903	51.9505	19.5702
	replicate 2	95.6497	-2.12271	82.6004	96.6699	100.452	112.477	66.0728	49.8326	19.3729
	replicate 3	96.801	4.30102	79.7642	102.913	96.8887	97.255	64.3382	53.9313	18.5972
	replicate 4	96.4986	-3.66955	79.8452	97.5482	96.6957	114.935	57.8723	62.0759	30.7582

## Sheet: Extended Data Figure 8f
Relative confluence %	csi	Glucose	Inosine
	replicate 1	118.763	95.1163
	replicate 2	102.37	93.694
	replicate 3	84.1298	83.8049
	replicate 4	94.7667	81.1371
	PNPsi	Glucose	Inosine
	replicate 1	100.403	32.788
	replicate 2	103.396	38.3446
	replicate 3	96.5385	39.0089
	replicate 4	99.6829	44.8545
unpaired two-tailed Student's t test	Glucose vs. Inosine	Csi	PNPsi
	P value	0.202273	6.48843e-07
