# Supplementary material for: Inosine is an alternative carbon source for CD8+-T-cell function under glucose restriction
Source: Nat Metab. 2020 Jun 15;2(7):635–47. doi: 10.1038/s42255-020-0219-4 (PMC7371628; doi:10.1038/s42255-020-0219-4)
Supplement: Source Data Extended Data Fig. 9 — Statistical Source Data [file 42255_2020_219_MOESM22_ESM.xlsx]

## Sheet: Extended Data Figure 9a
Tumor wtight (g)		Control	Inosine	Anti PDL1	Anti PDL1+Inosine
	replicate 1	0.4318	0.8597	0.1494	0.2549
	replicate 2	0.6771	0.9065	0.3433	0.2367
	replicate 3	0.6758	0.766	0.2719	0.2275
	replicate 4	0.47	0.3009	0.1281	0.08
	replicate 5	1.0624	0.3602	0.4081	0.1868
	replicate 6	0.4869	0.4933	0.386	0.1116
	replicate 7	0.5262	0.5206	0.5637	0.1092
unpaired two-tailed Student's t test		Anti PDL1 vs Anti PDL1+Inosine
	P value	0.0127
CD8+ T cells (105)/mg of tumor		Control	Inosine	Anti PDL1	Anti PDL1+Inosine
	replicate 1	0.197829	0.357383	0.704746	1.07485
	replicate 2	0.025423	0.064825	0.733324	0.702007
	replicate 3	0.050977	0.160829	0.766348	0.614176
	replicate 4	0.301283	0.105291	0.256393	0.931125
	replicate 5	0.08132	0.046474	1.1098	1.28812
	replicate 6	0.183893	0.025737	0.386464	1.12903
	replicate 7	0.136241	0.162125	0.548829	1.39038
unpaired two-tailed Student's t test		Anti PDL1 vs Anti PDL1+Inosine
	P value	0.0295

## Sheet: Extended Data Figure 9b
CD8+ T cells (105)/mg of tumor	Granzyme B+	Control	Inosine	Anti PDL1	Anti PDL1+Inosine
	replicate 1	0.011494	0.009006	0.054054	0.102433
	replicate 2	0.001093	0.001744	0.053239	0.122149
	replicate 3	0.004292	0.009505	0.073646	0.012222
	replicate 4	0.010937	0.008034	0.029357	0.009684
	replicate 5	0.006237	0.001013	0.209752	0.155089
	replicate 6	0.004082	0.00054	0.047922	0.040194
	TNF-𝛼+	Control	Inosine	Anti PDL1	Anti PDL1+Inosine
	replicate 1	0.016004	0.027518	0.088093	0.247216
	replicate 2	0.003458	0.002457	0.107065	0.128467
	replicate 3	0.001004	0.008974	0.043835	0.070876
	replicate 4	0.003947	0.003432	0.032818	0.168534
	replicate 5	0.000732	0.002775	0.079906	0.154574
	replicate 6	0.013994	0.003372	0.052559	0.178387
	replicate 7	0.010191	0.002578	0.08452	0.297542
	IFN-𝛾+	Control	Inosine	Anti PDL1	Anti PDL1+Inosine
	replicate 1	0.021761	0.007326	0.081046	0.243454
	replicate 2	0.000765	0.001348	0.116598	0.127765
	replicate 3	0.001845	0.007591	0.133345	0.102813
	replicate 4	0.005694	0.002453	0.028716	0.158291
	replicate 5	0.002651	0.002036	0.087674	0.180336
	replicate 6	0.004174	0.00175	0.054105	0.127581
	replicate 7	0.00183	0.005243	0.051766	0.226925
unpaired two-tailed Student's t test		Anti PDL1 vs Anti PDL1+Inosine
P value	Granzyme B	0.9079
	TNF-𝛼	0.0037
	IFN-𝛾	0.0038

## Sheet: Extended Data Figure 9c
CD8+ T cells in spleen (%)	Granzyme B+	Control	Inosine	Anti PDL1	Anti PDL1+Inosine
	replicate 1	11.5	5.48	17.09	9.28
	replicate 2	3.12	15.14	14.47	9.71
	replicate 3	17.6	4.1	7.2	14.6
	replicate 4	5.4	1.87	15.98	17.7
	replicate 5	12.8	14.9	18.22	15.2
	replicate 6	9.28	1.6	5.88	4.75
	replicate 7	9.71	10.91	3.63	5.24
	TNF-𝛼+	Control	Inosine	Anti PDL1	Anti PDL1+Inosine
	replicate 1	3.31	7.59	25.9	31.8
	replicate 2	2.85	11.59	24.5	32.2
	replicate 3	9.24	12.54	18	31.4
	replicate 4	9.1	5.31	17.8	18.6
	replicate 5	16.7	9.87	19.8	21.8
	replicate 6	13.02	8.49	20.2	36.7
	replicate 7	5.96	3.02	14.8	23.02
	IFN-𝛾+	Control	Inosine	Anti PDL1	Anti PDL1+Inosine
	replicate 1	7.2	7.88	5.24	18.4
	replicate 2	7.98	7.63	12.8	6.7
	replicate 3	8.22	7.62	9.02	13.02
	replicate 4	12.47	16.7	16.6	5.96
	replicate 5	11.2	3.02	21.8	23.8
	replicate 6	9.98	5.24	13.6	19.34
	replicate 7	8.22	12.8	15.8	14.8
unpaired two-tailed Student's t test		Anti PDL1 vs Anti PDL1+Inosine
P value	Granzyme B	0.7778
	TNF-𝛼	0.021
	IFN-𝛾	0.7557

## Sheet: Extended Data Figure 9d
CD8+ T cells in dLN (%)	Granzyme B+	Control	Inosine	Anti PDL1	Anti PDL1+Inosine
	replicate 1	2.64	1.89	4.76	3.64
	replicate 2	2.11	11.94	5.29	9.37
	replicate 3	1.34	9.16	3.83	11.82
	replicate 4	11.6	7.36	8.7	12.19
	replicate 5	6.79	6	5.84	9.54
	replicate 6	7.22	8.9	5.23	11.93
	replicate 7	4.46	4.95	10.79	10.7
	TNF-𝛼+	Control	Inosine	Anti PDL1	Anti PDL1+Inosine
	replicate 1	13.5	12	18.1	20.1
	replicate 2	12.4	11.6	17.1	39.9
	replicate 3	8.37	6.31	21.8	27.5
	replicate 4	8.18	5.7	23.1	26.6
	replicate 5	7.47	13.2	18.9	15.23
	replicate 6	7.51	13.6	14.95	18.8
	replicate 7	6.79	7.36	10.7	31.54
	IFN-𝛾+	Control	Inosine	Anti PDL1	Anti PDL1+Inosine
	replicate 1	3.24	2.2	3.89	11.6
	replicate 2	1.56	2.97	4.87	8.73
	replicate 3	1.63	6	3.46	12.93
	replicate 4	6.79	8.9	5.23	9.03
	replicate 5	7.22	4.95	10.79	14.96
	replicate 6	4.46	5.7	15.19	11.41
	replicate 7	7.36	5.84	9.54	16.2
unpaired two-tailed Student's t test		Anti PDL1 vs Anti PDL1+Inosine
P value	Granzyme B	0.0326
	TNF-𝛼	0.0476
	IFN-𝛾	0.0391

## Sheet: Extended Data Figure 9e
Relative Fold Change	Day 4	CAR-T	CAR-T+Inosine
		0.939004	2.8271
		1.75772	2.14264
		0.899426	0.890113
		0.508304	0.664209
		0.895546	0.893217
	Day 7	CAR-T	CAR-T+Inosine
		0.203735	37.4751
		1.45345	14.8239
		1.65731	13.0496
		0.40445	26.3635
		1.28105	18.7502
unpaired two-tailed Student's t test		Day 4	Day 7
	P value	0.3355	0.0015
