# Supplementary material for: Inosine is an alternative carbon source for CD8+-T-cell function under glucose restriction
Source: Nat Metab. 2020 Jun 15;2(7):635–47. doi: 10.1038/s42255-020-0219-4 (PMC7371628; doi:10.1038/s42255-020-0219-4)
Supplement: Source Data Extended Data Fig. 10 — Statistical Source Data [file 42255_2020_219_MOESM23_ESM.xlsx]

## Sheet: Extended Data Figure 10a
MC-38
Tumore Volume (mm3)
	Days	IgG Control 1	IgG Control 2	IgG Control 3	IgG Control 4	IgG Control 5	IgG Control 6	IgG Control 7	Inosine 1	Inosine 2	Inosine 3	Inosine 4	Inosine 5	Inosine 6	Inosine 7	Inosine 8	Inosine 9	Anti-PDL1 1	Anti-PDL1 2	Anti-PDL1 3	Anti-PDL1 4	Anti-PDL1 5	Anti-PDL1 6	Anti-PDL1 7	Anti-PDL1 8	Anti-PDL1 9	Anti-PDL1+Inosine 1	Anti-PDL1+Inosine 2	Anti-PDL1+Inosine 3	Anti-PDL1+Inosine 4	Anti-PDL1+Inosine 5	Anti-PDL1+Inosine 6	Anti-PDL1+Inosine 7	Anti-PDL1+Inosine 8	Anti-PDL1+Inosine 9	Anti-PDL1+Inosine 10
	7	127.196	97.8656	144.81	94.9	134.784	115.24	106.862	108.127	125.565	133.705	100.1	86.2618	105.169	96.136	125.565	118.264	119.776	104.144	122.304	148.43	149.396	116.402	119.043	116.705	132.139	97.5	134.695	141.189	146.016	138.193	119.548	118.264	97.3814	98.8	157.614
	8	142.272	121.643	125.565	113.933	138.528	144.144	113.256	119.808	118.273	146.016	116.402	115.781	127.697	111.8	125.022	123.935	94.9	122.694	141.92	151.224	133.509	130.329	118.264	99.8317	98.4256	97.3846	111.954	101.238	102.792	118.264	121.236	100.077	108.268	85.0637	123.835
	9	145.918	151.763	150.364	125.565	148.989	162.533	115.781	131.04	157.912	164.736	100.1	108.09	174.414	153.743	153.914	198.058	106.849	136.656	138.528	163.047	162.578	145.119	140.4	100.086	123.332	106.6	175.071	150.24	124.338	147.917	146.94	138.528	133.949	116.757	180.336
	10	172.149	177.405	188.942	154.794	149.916	170.273	99.8317	150.663	168.338	157.248	137.569	121.121	179.558	138.424	154.791	223.617	94.8875	160.381	146.535	178.252	163.089	177.405	213.373	113.256	164.468	146.765	174.414	154.791	100.1	147.054	171.904	132.912	145.918	100.086	207.831
	11	194.8	167.906	183.897	153.86	166.134	176.078	153.914	165.734	160.983	165.907	101.4	135.35	185.303	179.712	184.548	161.101	162.683	148.43	147.917	218.915	225.225	189.954	201.292	131.779	184.548	132.172	145.19	150.924	125.855	193.106	179.899	160.598	135.158	87.3964	216.144
	12	228.268	167.174	233.235	155.67	187.433	206.518	169.238	344.604	201.976	191.411	144.144	185.74	248.003	245.096	257.4	194.005	183.897	172.524	146.535	193.648	249.292	222.812	239.85	132.945	146.016	202.26	167.174	188.005	125.565	227.229	237.22	189.563	194.8	122.304	242.775
	13	141.249	156.729	258.785	112.472	218.808	258.785	155.376	167.619	193.745	181.882	130.458	176.078	276.324	262.426	255.299	314.474	189.072	292.864	170.718	212.327	330.937	379.08	239.192	155.913	212.419	245.099	188.942	201.976	136.848	210.263	231.828	221.676	220.191	173.123	212.959
	14	123.552	171.302	272.264	139.997	245.307	254.268	152.05	173.563	284.752	230.83	116.757	185.896	298.99	385.969	393.588	386.971	235.572	208.391	236.925	242.775	404.775	424.249	397.524	185.145	206.126	198.132	159.12	214.032	183.685	240.282	286.726	291.059	214.032	179.74	279.761
	15	114.829	179.74	314.474	170.273	319.488	289.575	244.608	173.563	321.287	304.2	161.101	179.899	389.652	385.524	503.946	425.075	205.102	224.091	300.231	258.785	459.914	445.688	403.654	176.783	233.235	195.89	211.594	218.35	188.942	227.802	318.041	233.497	163.908	180.154	282.88
	16	113.195	185.74	288.192	212.921	274.394	386.886	232.718	143.919	349.648	269.568	127.079	157.48	432.487	440.819	561.6	403.822	252.47	286.65	295.324	221.676	568.058	524.378	496.23	176.679	267.375	272.264	214.032	203.84	152.05	228.15	361.81	354.646	225.225	203.082	289.536
	17	144.472	185.74	318.825	254.939	346.152	407.272	216.403	185.145	384.592	363.476	130.404	181.621	533.302	580.969	628.902	463.32	307.532	294.345	330.616	172.149	535.6	573.468	620.629	247.734	257.475	320.64	225.291	216.58	169.238	282.343	448.931	456.449	233.497	193.336	310.467
	18	109.175	188.942	321.75	259.896	368.975	455.037	313.204	223.741	290.447	345.405	152.05	246.404	538.195	608.625	845.871	473.673	283.046	358.228	396.163	198.414	494.414	665.028	611.582	231.868	310.361	336.128	234.416	204.463	143.184	218.35	354.819	465.438	199.22	222.815	374.5
	19	141.92	263.25	363.803	327.777	398.599	486.592	266.872	201.976	381.588	422.709	155.432	249.025	710.996	717.6	913.536	639.242	270.088	314.796	425.412	246.626	516.734	730.34	647.634	272.025	283.725	461.319	200.212	218.35	164.004	252.296	448.962	516.23	195.582	205.417	373.054
	20	114.15	179.899	376.457	315.9	376.064	551.117	309.363	265.145	298.99	509.652	162.19	254.999	697.507	796.887	896.384	725.537	288.192	337.513	485.728	207.96	543.087	770.291	868.296	220.191	288.438	469.557	221.676	203.009	160.983	228.15	492.804	552.873	210.263	240.145	387.178
	21	140.4	262.444	416	409.513	477.795	577.239	342.784	279.327	379.722	534.924	182.822	291.341	686.167	982.702	1161.88	536.74	307.59	356.641	496.23	242.611	543.087	906.68	961.038	254.939	460.498	446.984	253.429	224.457	164.775	268.913	577.239	577.239	204.872	299.22	525.2
	22	129.927	257.279	476.986	363.476	527.155	629.477	346.112	336.128	371.877	503.793	223.875	293.829	733.718	876.408	1289.34	704.471	285.724	323.723	467.532	283.643	657.76	903.024	1011.05	252.523	451.367	413.267	215.388	243.783	148.599	257.4	560.556	668.37	216.58	224.963	508.839
	23	170.718	317.557	477.139	456.562	567.853	655.619	424.541	319.532	479.74	620.652	315.903	365.054	949.503	1218.13	1414.87	711.652	436.625	362.752	457.2	301.815	813.679	1277.95	1240.97	277.655	543.697	587.6	235.919	208.391	157.614	274.95	639.6	660.4	199.572	307.308	591.196
	24	186.114	471.744	633.555	488.542	624	883.471	503.718	403.603	709.638	709.159	288.192	396.265	929.003	1531.22	1899	803.72	586.625	461.51	721.768	359.574	942.863	1267.5	1301.88	335.35	812.138	674.918	305.06	239.916	141.249	291.341	791.813	703.31	178.944	327.465	782.746
	25	206.388	415.401	632.586	618.8	738.232	984.955	541.357	530.703	827.868	800.983	397.717	488.592	1225.74	1742.91	2059.2	955.903	551.683	507.387	706.135	360.137	1190.97	1256.2	1603.7	424.541	694.892	665.028	317.29	267.667	170.394	276.324	840.224	777.852	228.055	423.074	811.666
	26	282.88	363.426	670.925	596.293	777.082	804.278	577.336	490.898	818.813	1025.11	444.203	538.265	1122.27	1984.92	2078.01	962.78	863.255	694.886	869.824	482.446	1123.2	1529.11	2124.19	471.744	758.365	592.8	426.849	261.972	218.35	331.023	916.623	858.759	198.414	399.171	815.36
	27	348.566	462.309	769.6	706.135	922.596	1115.03	611.585	619.266	907.764	1228.03	491.662	572.546	1311.27	1891.45	2306.14	1245.7	1145.47	675.792	969.657	520.923	1320.88	1531.22	2065.6	459.108	841.352	765.396	425.075	319.532	207.751	469.557	1122.25	1089.1	298.35	465.978	1006.16
	28	384.592	547.656	931.216	790.799	1111.54	1422.79	852.581	779.906	1129.99	1389.38	735.155	756.756	1332.5	1541.95	2512.23	1450.96	1196.51	915.857	1078.83	595.109	1637.29	1977.25	2328.3	525.347	1105.54	900.157	613.6	311.551	321.676	444.754	1040.83	1283.75	327.777	575.677	941.262
	29	524.942	488.41	1192.92	791.813	1123.2	1536.11	827.534	982.323	1353.35	1667.95	712.182	864.937	1844.75	2972.97	2893.14	1848.34	1327.26	869.208	1180.06	553.19	1697.93	1969.2	2308.9	657.451	1266.6	773.955	574.319	420.13	269.1	614.272	1038.45	1447.25	332.973	646.963	1274.26
	30	598	661.34	1062.38	949.503	1504.04	1576.52	943.8	1048.32	1353.35	1667.95	712.182	1286.47	2157.44	2972.97	2893.14	1848.34	1933.23	1077.56	1180.06	634.4	2106.02	2445.3	2308.9	776.156	1207.65	1251.25	613.6	456.449	337.76	600.704	1540.62	1526.91	363.476	931.216	1365.33
	31	615.324	671.099	1329.54	1021.58	1122.25	1552.73	949.503	1306.16	1353.35	1667.95	712.182	1187.93	2164.5	2972.97	2893.14	1848.34	1841.94	1077.56	1180.06	603.2	1809.17	2445.3	2308.9	721.415	1319.26	1013.69	806.682	496.23	388.438	655.2	1776.85	1751.32	501.228	956.143	1326.99
	32	759.909	809.902	1641.96	1064.35	1515.14	1854.94	1027.2	1350.01	1353.35	1667.95	712.182	1763.22	2423.64	2972.97	2893.14	1848.34	2179.92	1077.56	1180.06	714.418	2417.05	2445.3	2308.9	865.683	1529.11	1558.4	903.024	555.909	479.74	724.951	1793.01	1955.18	494.723	1226.88	1789.93
	33	845.871	1011.05	1815.34	1218.75	1596.57	1885.52	1195.29	1350.01	1353.35	1667.95	712.182	1668.94	2423.64	2972.97	2893.14	1848.34	2179.92	1077.56	1180.06	771.239	2417.05	2445.3	2308.9	871.341	1742.91	1892.76	1137.73	629.924	559.337	959.625	2236.25	2016.04	609.278	1356.41	1707.98
	34	1098.71	1229.74	2106.02	1375.48	1671.34	2337.15	1392.1	1350.01	1353.35	1667.95	712.182	2072.99	2423.64	2972.97	2893.14	1848.34	2179.92	1077.56	1180.06	876.464	2417.05	2445.3	2308.9	1089.83	2429.47	1939.06	936.223	645.452	562.658	906.68	2311.2	2367.81	703.04	1153.15	1847.68
	35	1375.36	1751.04	2106.02	1531.22	1956.56	2337.15	1084.55										2179.92	1077.56	1180.06	930.617	2417.05	2445.3	2308.9	1156.46	2442.44	1939.06	936.223	646.797	629.2	1109.26	2311.2	2367.81	626.263	1279.61	2039.51
	36	1226.83	1481.34	2106.02	1545.31	2224.86	2337.15	1378.67										2179.92	1077.56	1180.06	930.617	2417.05	2445.3	2308.9	1353.35	2442.44	1939.06	936.223	665.028	587.122	1291.84	2311.2	2367.81	809.334	1596.57	2319.96
	37	1456.59	1924.66	2106.02	1618.9	2398.02	2337.15	1422.79										2179.92	1077.56	1180.06	930.617	2417.05	2445.3	2308.9	1367.09	2442.44	1939.06	936.223	856.545	750.138	1536.11	2311.2	2367.81	1164.03	1687.88	2666.04
	39	1754.52	1924.66	2106.02	1953.9	2398.02	2337.15	1428.2										2179.92	1077.56	1180.06	930.617	2417.05	2445.3	2308.9	1891.88	2442.44	1939.06	936.223	935.192	925.835	1536.11	2311.2	2367.81	1316.53	2140.52	2666.04
	40	1754.52	1924.66	2106.02	1953.9	2398.02	2337.15	2024.1										2179.92	1077.56	1180.06	930.617	2417.05	2445.3	2308.9	1891.88	2442.44	1939.06	936.223	1212.74	925.835	1536.11	2311.2	2367.81	1833.06	2140.52	2666.04
	42																	2179.92	1077.56	1180.06	930.617	2417.05	2445.3	2308.9	1891.88	2442.44	1939.06	936.223	1204.7	925.835	1536.11	2311.2	2367.81	1984.15	2140.52	2666.04
	43																	2179.92	1077.56	1180.06	930.617	2417.05	2445.3	2308.9	1891.88	2442.44	1939.06	936.223	1412.07	925.835	1536.11	2311.2	2367.81	2070.9	2140.52	2666.04
2way-ANOVA		Anti-PDL1 vs. Anti-PDL1+Inosine
	P value	0.4544
Survival Curves
	Days	Ctrl	Inosine	anti-PDL1	anti-PDL1+Inosine
	34	1
	34	1
	37	1
	39	1
	40	1
	29		1
	29		1
	29		1
	32		1
	34		1
	29			1
	30			1
	32			1
	35			1
	39			1
	35				1
	35				1
	37				1
	39				1
	43				1
Log-rank (Mantel-Cox) test		Anti-PDL1 vs. Anti-PDL1+Inosine
	P value	0.1255

## Sheet: Extended Data Figure 10b
TrampC2
Tumore Volume (mm3)
	Days	Control 1	Control 2	Control 3	Control 4	Control 5	Control 6	Control 7	Inosine 1	Inosine 2	Inosine 3	Inosine 4	Inosine 5	Inosine 6	Inosine 7	Inosine 8	Inosine 9	Inosine 10	Anti-PDL1 1	Anti-PDL1 2	Anti-PDL1 3	Anti-PDL1 4	Anti-PDL1 5	Anti-PDL1 6	Anti-PDL1 7	Anti-PDL1 8	Anti-PDL1 9	Anti-PDL1+Inosine 1	Anti-PDL1+Inosine 2	Anti-PDL1+Inosine 3	Anti-PDL1+Inosine 4	Anti-PDL1+Inosine 5	Anti-PDL1+Inosine 6	Anti-PDL1+Inosine 7	Anti-PDL1+Inosine 8	Anti-PDL1+Inosine 9	Anti-PDL1+Inosine 10
	7	158.18	123.603	133.436	128.827	146.985	130.458	135.35	146.016	130.329	113.256	138.537	110.5	165.11	115.299	112.259	169.905	152.187	171.366	154.918	149.5	132.912	118.609	101.837	167.906	165.11	161.909	75.217	140.4	165.11	153.937	124.267	113.818	159.91	128.986	155.376	132.132
	8	99.0288	122.355	119.517	108.268	116.854	118.273	146.62	112.486	117.975	127.697	102.248	113.892	148.689	128.986	103.035	101.439	111.012	127.296	114.4	111.132	131.04	118.314	88.6579	132.088	131.779	141.249	78.8414	150.924	175.43	175.43	114.4	113.818	140.227	133.899	136.444	133.719
	9	119.463	115.299	153.86	110.907	121.306	141.57	132.139	127.953	163.908	152.859	142.999	113.719	124.338	146.289	130.458	124.267	166.403	170.718	100.1	101.679	139.314	113.333	113.612	106.63	119.858	122.304	168.341	161.909	118.111	159.91	142.999	136.5	171.429	124.432	196.196	144.81
	10	110.223	110.032	157.248	128.986	116.854	151.632	109.175	127.4	106.862	133.469	122.694	101.229	177.494	112.486	111.8	111.012	133.705	139.942	75.217	119.789	151.763	119.808	104.233	101.439	152.859	177.932	113.612	125.84	154.794	138.193	141.249	123.5	164.468	128.887	156.729	132.088
	11	100.035	92.3021	106.849	102.792	107.9	91.142	104.144	144.716	96.0289	134.695	136.848	116.112	129.359	118.273	115.016	124.338	133.705	131.92	120.9	128.7	172.149	156.293	116.317	117.975	138.193	141.249	174.414	149.76	131.461	141.916	116.402	105.497	138.537	96.876	125.565	136.656
	12	157.435	169.595	160.934	145.295	127.371	152.05	126.547	159.12	153.86	173.366	161.909	131.461	167.931	146.985	132.547	153.937	158.873	169.169	152.053	133.9	191.139	157.481	125.141	130.458	147.638	171.302	136.469	165.907	153.504	139.942	181.21	149.435	203.861	127.413	138.537	169.238
	13	130	163.592	132.172	130.001	133.436	137.304	141.189	167.906	133.949	121.643	169.905	97.9285	155.432	152.053	166.795	116.402	125.618	135.843	135.278	159.214	169.238	100.035	133.899	125.618	131.3	128.986	105.3	165.11	153.914	132.945	138.193	118.314	155.376	128.827	131.04	166.972
	14	120.9	167.259	174.096	162.683	115.299	163.908	143.441	179.899	139.942	160.992	141.692	144.05	169.68	179.899	146.068	152.05	159.12	184.548	162.911	154.918	154.794	197.303	116.317	153.86	148.989	156.855	145.19	0	133.578	157.435	167.174	171.226	159.12	146.068	155.376	155.376
	15	137.957	174.928	148.689	136.98	136.851	148.674	155.376	143.143	139.942	171.302	130.09	148.689	151.657	143.606	141.7	133.705	160.992	141.692	166.333	123.5	177.494	176.176	114.964	131.779	171.226	164.004	133.9	0	198.744	135.158	151.657	127.637	187.433	154.791	145.295	162.683
	16	157.3	181.882	157.48	141.916	130.001	153.504	162.578	193.336	138.537	142.999	162.911	132.172	178.013	156.181	144.826	136.98	150.24	179.899	145.567	157.481	178.913	202.176	116.317	116.705	175.43	148.689	148.777	0	158.663	140.227	159.12	126.1	159.291	135.843	146.62	158.663
	17	176.677	178.427	157.122	148.674	120.923	170.637	143.606	125.618	203.861	151.632	189.563	158.873	143.143	139.501	157.697	152.187	202.124	166.182	175.582	153.263	140.227	173.821	127.953	138.537	190.063	154.794	160.73	135.158	203.082	202.176	145.295	165.165	179.558	150.451	167.964	153.504
	18	182.641	163.072	159.184	162.683	183.456	135.158	165.907	160.501	131.196	162.864	164.468	138.611	167.931	161.101	183.456	160.598	150.026	149.435	149.044	140.4	176.783	205.92	146.985	124.158	151.632	172.149	139.31	0	157.248	193.823	127.705	147.529	155.376	130.765	181.898	104.05
	19	144.3	165.279	157.435	145.567	190.944	139.997	131.92	136.848	134.695	152.053	161.909	123.735	166.333	124.267	135.252	144.81	166.531	155.913	143.367	134.383	197.065	148.777	113.612	135.158	174.603	156.855	146.9	142.999	160.934	146.068	147.888	130	177.9	119.6	146.289	144.05
	20	166.738	233.218	134.952	150.364	193.823	158.663	165.11	162.683	128.986	181.584	168.48	120.374	174.016	156.729	174.487	140.227	152.053	122.329	123.603	137.8	162.864	194.17	127.953	127.413	159.291	156.729	136.5	0	182.351	171.904	136.98	131.92	155.376	127.137	168.48	155.376
	21	151.857	157.3	131.92	128.7	172.224	150.438	181.621	122.694	124.267	164.468	141.692	108.202	160.501	149.76	157.753	153.914	125.84	153.504	142.015	158.887	141.692	146.072	113.892	136.469	145.19	128.4	113.333	165.11	183.456	172.524	130.09	125.855	181.621	117.669	144.81	140.4
	22	141.57	193.683	141.57	110.5	96.876	141.692	148.689	155.686	113.933	167.174	151.632	148.689	156.549	136.98	125.784	154.794	150.438	125.84	146.232	104.53	135.158	174.487	113.612	99.8317	160.598	128.519	103.381	142.272	190.27	146.985	106.142	131.779	160.598	122.697	148.43	148.989
	24	121.035	137.304	104	109.554	125.618	125.855	130.458	119.6	130.001	149.76	123.935	83.187	140.225	109.554	102.33	139.942	122.822	118.315	135.2	138.765	124.199	159.214	138.528	93.639	154.669	98.4256	107.827	140.4	148.689	178.913	115.299	91	138.537	104.876	204.381	148.396
	26	126.101	170.637	115.394	110.907	84.7896	118.315	161.874	112.367	86.2618	151.632	97.0195	89.8934	124.432	94.6483	147.529	91.3952	116.402	141.249	141.686	131.095	126.708	137.8	71.604	82.6675	143.42	111.506	100.129	135.158	210.085	92.8013	76.869	86.1479	126.711	87.4947	108.202	82.6675
	28	147.529	156.075	119.776	130.559	72.111	119.548	175.43	141.018	106.6	184.548	205.485	104.53	136.39	122.2	125.141	101.439	130.458	70.4205	179.322	109.512	131.196	115.016	97.0445	61.5347	171.457	86.5613	96.876	209.19	238.044	217.863	150.438	110.273	129.447	105.631	213.109	187.895
	29	130.001	195.919	106.849	122.329	66.9614	160.992	154.794	177.84	86.151	203.009	155.987	108.268	133.705	91.142	130.001	106.63	8.43648	106.437	171.457	137.8	117.202	147.425	70.0695	66.339	156.549	115.848	122.204	207.084	237.276	154.791	140.227	107.373	141.692	81.7258	272.025	171.961
	31	113.1	160.446	116.854	195.953	82.6873	126.711	180.154	163.072	150.364	198.414	122.304	133.592	200.196	109.551	125.141	91.9714	87.1	123.5	209.664	177.749	128.519	143.367	88.4	62.9366	147.638	126.708	109.125	183.817	301.837	187.895	150.438	115.7	191.139	107.9	242.06	194.005
	33	137.985	190.672	79.2589	145.295	71.1495	141.916	179.948	173.179	116.705	240.431	118.264	98.7865	187.433	116.402	125.141	93.6	98.5608	0	189.164	147.425	119.043	150.45	85.2088	81.5563	144.826	108.607	96.8282	252.523	276.515	224.457	108.202	84.5645	122.694	85.5712	269.568	162.683
	35	143.503	269.549	79.2589	152.053	66.3421	134.695	195.953	172.327	132.6	282.65	145.918	113.892	183.897	83.8536	128.54	120.7	107.659	0	222.768	188.922	110.11	207.792	72.6211	103.708	192.425	155.987	125.618	174.143	487.993	247.734	184.548	147.083	117.975	214.776	283.103	206.518
	37	144.607	251.793	107.659	189.894	75.816	181.898	264.177	244.633	133.436	416.081	152.859	127.079	250.048	115.394	139.501	102.248	127.413	0	298.996	274.805	139.379	198.948	105.169	132.912	305.76	158.184	202.26	244.608	476.443	249.397	182.351	138.424	160.381	190.063	320.64	219.422
	39	113.818	330.286	117.412	215.306	101.439	183.685	295.976	241.67	166.531	583.529	187.549	151.632	146.94	101.837	215.122	122.45	139.314	121.306	351.552	318.09	155.376	251.331	118.273	107.659	303.212	178.913	242.852	245.257	717.6	313.204	189.563	146.94	157.614	145.567	409.088	252.252
	40	141.57	420.493	144.472	219.7	117.975	179.899	292.5	264.493	168.48	586.625	187.549	149.76	159.12	110.5	229.32	131.04	135.444	146.016	474.552	399.36	190.27	499.2	118.273	116.402	360.66	159.91	292.5	292.5	728	332.8	208.715	159.12	175.76	187.2	419.578	254.8
	42	168.48	479.232	113.256	333.45	141.249	260.325	334.349	333.45	213.109	728.202	252.296	157.248	166.972	113.256	261.481	153.354	191.1	199.572	832	423.053	231.828	608.634	148.674	141.92	498.389	198.414	280.28	369.97	1042.57	476.443	206.785	221.757	262.871	199.359	541.357	344.841
	43	147.638	486.011	107.659	288.192	160.598	244.608	286.726	323.596	202.916	737.328	308.305	185.896	180.154	110.5	202.26	105.169	193.745	99.9352	604.877	476.986	277.108	708.454	172.224	122.304	429.877	216.403	389.376	299.562	1096.32	398.624	264.177	213.109	236.344	209.914	469.279	405.756
	44	150.116	546.699	115.781	310.05	152.187	264.819	230.242	289.659	270.776	916.303	336.734	187.895	220.339	124.158	238.044	207.084	223.741	162.19	714.816	531.548	226.437	712.394	163.88	100.086	484.653	269.1	416.081	326.177	1191.33	425.984	256.09	251.647	268.913	279.756	513.983	459.108
	45	161.441	617.838	117.975	357.637	189.622	272.025	301.815	331.569	326.177	1047.41	244.608	178.013	230.676	130.404	189.222	212.959	222.812	226.021	753.571	568.62	275.24	743.881	298.35	97.5	519.199	124.158	430.067	353.925	1384.53	447.549	406.715	269.568	265.145	274.805	651.389	452.143
	46	195.427	604.877	132.139	471.744	195.953	287.6	339.456	377.325	298.156	1052.18	438.048	221.212	256.277	134.952	342.222	233.497	254.939	187.2	1167.6	777.852	284.731	923.905	279.879	142.272	634.145	339.159	541.357	556.054	1500.4	598.551	401.215	398.242	310.041	400.8	774.671	514.609
	47	196.56	764.572	130.329	399.934	219.717	338.514	365.393	433.288	382.787	1187.68	406.715	311.391	351.407	136.848	351.168	171.366	358.231	204.472	1413.83	875.162	402.688	1166.88	321.75	130.09	680.509	322.816	551.772	585.468	2008.75	640.224	332.973	439.569	425.412	429.312	804.047	712.812
	48	221.512	846.022	135.759	495.204	217.452	341.677	365.393	391.551	482.514	1267.5	464.067	269.568	356.915	102.245	317.557	164.775	321.287	258.785	1687.4	986.666	430.612	1184.74	376.478	205.485	685.178	380.746	657.451	684.189	2539.03	603.809	442.957	443.326	453.332	616.155	1019.3	755.04
	49	310.003	938.9	173.563	584.307	272.264	344.841	470.937	746.187	539.361	1445.64	556.4	412.585	459.064	148.689	414.769	249.729	377.844	288.438	2010.28	1311.27	570.81	1667.32	440.556	244.887	865.683	450.684	783.369	719.148	2959.78	234.601	565.494	526.205	493.609	675.717	1182.84	741.374
	50	304.073	1000.86	189.077	711.652	307.125	386.886	530.309	598.574	626.076	1683.49	672.743	356.641	426.897	182.351	494.723	279.552	359.574	291.133	2010.28	1423.66	584.289	1667.32	499.857	299.059	934.696	450.684	891.596	770.532	2959.78	841.541	553.774	545.759	540.231	675.717	1210.35	896.903
	51	269.549	1089.27	200.533	745.29	288.192	413.27	535.002	607.163	685.302	2047.17	849.905	471.744	553.774	182.351	425.618	276.224	354.229	320.64	2010.28	1458.74	582.4	1667.32	531.341	314.796	1136.76	450.684	1010.92	670.297	2959.78	807.196	736.164	700.197	551.2	675.717	1031.94	860.646
	52	300.664	1173.84	203.84	830.544	296.506	394.485	459.914	539.361	671.099	2061.34	820.086	471.744	564.331	186.745	484.38	226.437	383.292	369.408	2010.28	1516.32	570.81	1667.32	564.408	316.16	1161.52	450.684	965.386	681.2	2959.78	876.601	748.748	665.6	352.768	675.717	1421.88	927.829
	53	330.525	1272.24	203.84	691.791	384.613	401.999	412.776	759.2	675.792	1921.47	817.96	463.32	555.909	175.76	497.016	256.258	400.14	382.72	2010.28	1604.27	689.441	1667.32	560.196	353.158	1105.88	450.684	1190.59	719.148	2959.78	1012.38	723.58	650	557.766	675.717	1399.22	773.916
	54	531.344	1616.88	271.311	1374.25	580.969	605.397	806.682	1235.52	982.324	2330.81	1296.96	621.37	1013.67	182.074	672.741	393.588	577.2	741.181	2010.28	1897.84	807.272	1667.32	877.394	639.935	1542.06	450.684	1525.8	1202.99	2959.78	1678.38	880.88	739.235	844.74	675.717	1841.94	1068.08
	55	768.231	2159.97	342.287	1375.88	742.633	647.258	849.42	1210.5	1202.99	2324.98	1466.85	739.557	1043.02	269.362	827.868	398.242	614.272	875.162	2010.28	1945.93	1004.96	1667.32	934.835	450.684	1610.32	450.684	1840.19	1403.44	2959.78	1960.8	1143.36	943.8	1113.12	675.717	1932.46	1265.47
	56	744.092	2159.97	353.825	1610.34	774.46	647.258	959.625	1477.74	1108.89	2324.98	1786.63	900.157	1180.54	283.643	827.868	344.004	684.068	829.666	2010.28	2089.56	1124.6	1667.32	1013.01	386.971	1987.44	450.684	2269.15	1400.34	2959.78	1960.8	1252.39	1138.18	1119.37	675.717	1932.46	1486.94
	57	921.923	2159.97	406.715	1786.42	984.955	647.258	1311.79	1822.13	1134.02	2324.98	1994.34	1030.92	1584.46	413.388	827.868	527.155	755.04	997.165	2010.28	1971.23	1571.39	1667.32	1196.51	523.517	2561.07	450.684	2269.15	2186.6	2959.78	1960.8	1421.55	1138.18	1409.91	675.717	1932.46	1415.18
	58	1063.23	2159.97	503.946	1977.66	1194.68	647.258	1354.63	2269.15	1568.38	2324.98	2234.84	1309.41	1624.07	499.22	827.868	442.281	738.232	1296.12	2010.28	2550.68	1571.39	1667.32	1600.86	708.464	2561.07	450.684	2269.15	2186.6	2959.78	1960.8	1694.62	1138.18	1409.91	675.717	1932.46	1463.98
	59	950.092	2159.97	421.2	1737.26	1182.84	647.258	1401.84	2269.15	1540.29	2324.98	2407.29	1274.84	1624.07	497.458	827.868	562.185	1012.57	997.165	2010.28	2550.68	1571.39	1667.32	1196.51	708.464	2561.07	450.684	2269.15	2186.6	2959.78	1960.8	1607.15	1138.18	1409.91	675.717	1932.46	1629.02
	61	1573.05	2159.97	610.02	2682.31	1881.54	647.258	1586.96	2269.15	2099.55	2324.98	3287.89	2098.82	1624.07	903.024	827.868	1000.17	1185.5	1883.7	2010.28	2550.68	1571.39	1667.32	2763.18	708.464	2561.07	450.684	2269.15	2186.6	2959.78	1960.8	2323.65	1138.18	1409.91	675.717	1932.46	1856.58
	62	1597.35	2159.97	642.976	2682.31	2101.26	647.258	1586.96	2269.15	2099.55	2324.98	3287.89	2385.77	1624.07	903.024	827.868	1000.17	1135.36										2269.15	2186.6	2959.78	1960.8	2042.39	1138.18	1409.91	675.717	1932.46	2136.3
	63	2094.94	2159.97	795.791	2682.31	2101.26	647.258	1586.96	2269.15	2099.55	2324.98	3287.89	2458.32	1624.07	903.024	827.868	1000.17	1329.63										2269.15	2186.6	2959.78	1960.8	2647.36	1138.18	1409.91	675.717	1932.46	2489.34
	65	2363.4	2159.97	1029.38	2682.31	2101.26	647.258	1586.96	2269.15	2099.55	2324.98	3287.89	3025.86	1624.07	903.024	827.868	1000.17	1452.31
2way-ANOVA		Anti-PDL1 vs. Anti-PDL1+Inosine
	P value	>0.9999
Survival Curves
	Days	Ctrl	Inosine	anti-PDL1	anti-PDL1+Inosine
	55	1
	61	1
	62	1
	65	1
	65	0
	55		1
	58		1
	61		1
	61		1
	65		1
	49			1
	49			1
	57			1
	58			1
	61			1
	49				1
	55				1
	56				1
	57				1
	63				1
Log-rank (Mantel-Cox) test		Anti-PDL1 vs. Anti-PDL1+Inosine
	P value	0.8822

## Sheet: Extended Data Figure 10c
M3-9-M
Tumore Volume (mm3)
	Days	Control 1	Control 2	Control 3	Control 4	Control 5	Control 6	Control 7	Control 8	Inosine 1	Inosine 2	Inosine 3	Inosine 4	Inosine 5	Inosine 6	Inosine 7	Inosine 8	Inosine 9	Anti-PD1 1	Anti-PD1 2	Anti-PD1 3	Anti-PD1 4	Anti-PD1 5	Anti-PD1 6	Anti-PD1 7	Anti-PD1 8	Anti-PD1 9	Anti-PD1+Inosine 1	Anti-PD1+Inosine 2	Anti-PD1+Inosine 3	Anti-PD1+Inosine 4	Anti-PD1+Inosine 5	Anti-PD1+Inosine 6	Anti-PD1+Inosine 7	Anti-PD1+Inosine 8	Anti-PD1+Inosine 9
	6	196.069	207.751	195.686	225.434	270.776	235.193	175.706	217.088	187.2	193.492	210.085	198.132	145.6	187.2	175.968	163.88	190.27	204.048	178.013	158.6	201.167	229.32	165.279	226.265	216.58	236.964	201.232	171.226	165.917	239.93	194.005	226.437	216.58	211.881	162.302
	7	257.348	211.881	207.806	228.426	215.28	235.762	168.312	303.713	242.852	200.196	240.145	230.83	246.664	269.568	192.816	184.153	254.939	170.352	160.73	208.164	181.925	191.139	205.471	184.991	228.426	186.745	261.443	197.303	232.19	264.11	207.884	172.224	191.873	235.868	240.746
	8	277.732	226.021	179.978	302.142	259.85	293.734	242.811	273.362	269.568	360.66	309.363	261.853	194.763	318.825	187.2	339.139	295.976	206.354	256.771	241.864	263.852	200.196	237.744	215.161	330.387	175.901	193.492	235.868	243.863	259.854	225.873	204.381	217.152	318.09	223.366
	9	356.985	346.112	265.851	366.08	410.05	458.64	266.897	374.123	337.513	453.819	475.338	340.805	288.288	465.356	262.088	370.151	307.125	237.346	290.963	267.378	360.24	196.56	331.24	267.696	366.08	250.582	254.875	278.61	260.489	367.33	287.924	216.58	237.346	369.408	340.805
	10	484.38	472.306	329.414	453.081	518.581	638.248	396.032	424.541	321.75	615.775	402.095	474.229	375.687	374.4	354.554	451.302	390.469	351.257	345.405	326.177	496.534	261.439	366.612	449.28	532.555	279.057	409.088	422.709	467.406	430.26	327.6	205.92	287.924	560.196	462.592
	11	586.625	694.761	390.577	547.56	440.88	708.416	509.652	542.571	391.606	531.344	477.795	513.983	413.571	615.692	419.127	583.898	503.816	404.348	419.328	298.116	597.363	336.394	421.433	382.409	613.417	332.8	458.354	473.048	515.6	450.13	433.288	280.8	315.395	551.683	574.638
	12	503.816	717.6	367.885	766.819	596.118	888.615	656.548	563.364	409.344	785.2	562.185	724.202	673.036	806.102	523.494	742.81	536.956	441.517	480.655	351.927	1006.75	399.36	539.361	530.177	890.562	609.278	637.379	577.02	674.622	544.507	497.937	285.334	321.445	759.283	597.243
	13	694.177	752.001	426.746	943.8	678.132	975.26	754	689.588	491.662	1024.09	803.72	970.727	849.433	640.224	719.148	889.649	594.248	429.975	499	389.438	732.888	373.053	553.812	528.353	1018.37	660.836	607.16	824.252	699.257	616.113	724.951	284.752	366.721	811.592	633.784
	14	748.8	968.968	550.368	911.464	893.94	1567.46	772.335	773.952	642.587	1029.18	1129.99	1134.21	872.898	1025.11	854.217	1187.44	811.512	481.053	739.124	422.656	984.256	354.554	704.205	733.225	1235	844.74	639.242	621.37	832.81	689.868	788.486	230.242	312.975	893.936	694.177
	15	800.692	1101.54	576.919	1075.06	991.945	1564.26	837.018	735.771	795.057	1029.18	1203.66	1164.53	1083.54	1022.48	699.679	1180.2	1025.11	477.716	754.106	462.111	1091.75	476.443	763.258	774.345	1269.43	895.631	767.624	642.162	1076.28	805.25	796.786	256.09	324.38	946.184	826.775
	16	1067.75	1259.94	716.04	1054.24	1311.04	2129.94	1024.67	880.589	911.464	1200.29	1693.39	1399.11	1268.57	1301.88	1012.29	1246.58	1181.63	491.288	899.779	440.112	1159.65	463.994	805.25	858.982	1368.13	1167.2	662.548	689.585	1006.84	1037.92	768.83	295.976	330.312	905.622	842.751
	17	1049.1	1762.72	797.81	1165.72	1433.62	2129.94	1205.57	950.092	1230.88	1625.43	1966.42	1686.9	1213.06	1446.25	1038.18	2011.37	1259.38	650.789	1000.43	554.561	1208.46	414.442	838.114	941.354	1431.56	1037.12	575.078	688.03	694.886	969.892	767.999	300.55	330.387	1012.29	821.985
	18	1146.04	1858.09	1091.75	1525.96	1718.21	2129.94	1473.9	1225.74	1537.9	1913.97	2318.48	2355.08	1656.29	1740.13	1189.39	2446.71	1913.97	551.671	1136.76	535.46	1118.24	602.975	713.007	1198.09	1484.6	1127.37	703.04	802.314	774.671	1114.8	800.865	324.38	385.524	1101.54	877.149
	19	1425.8	2517.02	1317.1	1581.84	1718.21	2129.94	2000.74	1534.88	1825.1	2304.9	2574.47	2355.08	2114.92	2139	1446.25	2446.71	2366.63	604.877	981.577	591.318	1219.78	753.473	693.803	1074.99	1654.28	1186.38	893.635	773.955	905.814	1208.46	852.581	356.096	490.151	1141.58	1000.43
	20	1543.14	2517.02	1696.08	1597.35	1718.21	2129.94	2000.74	1824.44	1825.1	2304.9	2574.47	2355.08	2114.92	2139	1446.25	2446.71	2369.14	667.265	1543.8	772.335	1503.12	835.829	747.602	1176.6	1871.49	1197.05	964.647	795.791	1030.62	1317.89	949.026	346.112	401.215	1031.89	1223.64
	21	2216.86	2517.02	1857.4	1885.92	1718.21	2129.94	2000.74	2187.9										724.094	1385.4	708.416	1669.03	744.118	878.8	1288.65	1705.79	1316.53	1134.7	836.836	1280.45	1273.92	1133.53	418.28	463.32	1224.5	993.414
	22																		684.673	1592.21	1144	1904.77	847.6	1114.8	1518.35	2141.1	1151.35	1005.89	713.513	1311.27	1182.84	1253.83	444.754	532.988	1153.25	1187.68
	23																		847.6	2208.47	1229.74	2992.99	1031.1	1618.71	1952.26	2141.1	1672.75	1230.61	824.466	1069.96	1385.4	1308.12	495.921	613.6	1189.39	1434.19
	24																		750.88	2208.47	1229.74	2992.99	1198.08	1618.71	1952.26	2141.1	1672.75	1098.55	929.583	1540.28	1643.36	1818.33	465.978	598	1368.52	1950.26
	25																		911.547	2208.47	1229.74	2992.99	1284.79	1618.71	1952.26	2141.1	1672.75	1411.69	880.589	1676.19	2039.52	2277.85	629.647	567.853	1932.78	1936.48
	26																		1141.58	2208.47	1229.74	2992.99	1588.42	1618.71	1952.26	2141.1	1672.75	1841.94	1216.13	1676.19	2039.52	2277.85	816.469	562.658	1932.78	1936.48
	27																		1259.2	2208.47	1229.74	2992.99	1964.24	1618.71	1952.26	2141.1	1672.75	1756.87	1176.43	1676.19	2039.52	2277.85	784.864	750.268	1932.78	1936.48
	28																		1471.18	2208.47	1229.74	2992.99	1534.08	1618.71	1952.26	2141.1	1672.75	2186.9	1643.76	1676.19	2039.52	2277.85	915.769	861.02	1932.78	1936.48
	29																		1756.87	2208.47	1229.74	2992.99	2386.8	1618.71	1952.26	2141.1	1672.75	1650.89	1783.6	1676.19	2039.52	2277.85	1041.86	1114.51	1932.78	1936.48
	30																											1462.5	1664.89	1676.19	2039.52	2277.85	1105.88	1252.39	1932.78	1936.48
	31																											1601.7	1887.35	1676.19	2039.52	2277.85	1332.25	1238.33	1932.78	1936.48
	32																											1783.96	1808.45	1676.19	2039.52	2277.85	1601.57	1397.29	1932.78	1936.48
	33																											1783.96	1834.56	1676.19	2039.52	2277.85	1601.57	1503.28	1932.78	1936.48
	34																											1783.96	1995.18	1676.19	2039.52	2277.85	1601.57	1747.14	1932.78	1936.48
	35																											1783.96	2157.44	1676.19	2039.52	2277.85	1601.57	1908.9	1932.78	1936.48
2way-ANOVA		Anti-PDL1 vs. Anti-PDL1+Inosine
	P value	0.3601
Survival Curves
		Days	Ctrl	Inosine	Anti PD1	Anti PD1+Inosine
		21	1
		21	1
		16	1
		19	1
		21	1
		18		1
		19		1
		19		1
		19		1
		19		1
		22			1
		23			1
		23			1
		23			1
		29			1
		25				1
		25				1
		25				1
		32				1
		35				1
Log-rank (Mantel-Cox) test		Anti-PDL1 vs. Anti-PDL1+Inosine
	P value	0.039
